# Supplementary material for: Identification of Novel QTL Governing Root Architectural Traits in an Interspecific Soybean Population
Source: PLoS One. 2015 Mar 10;10(3):e0120490. doi: 10.1371/journal.pone.0120490 (PMC4355624; doi:10.1371/journal.pone.0120490)
Supplement: S1 Dataset — (XLSX) [file pone.0120490.s001.xlsx]

## Sheet: Sheet1
S1 Dataset. Chromosme-wise marker segregation pattern among 251 BILs of Dunbar X PI326582A population
Marker ID	MarkerName	Chromosome	Position(cM)	Allele distribution in 251 BILs
				A Allele	Hetero	B Allele	Missing	Chi-Square	Pr>ChiSq
1	S04784	1	0	199	8	29	15	0.01	0.9202
2	Sat_332	1	10.5	173	8	35	35	3.5604	0.0592
3	Satt184	1	25.3	210	9	29	3	0.0293	0.8641
4	S02032	1	27.6	194	9	28	20	0.0026	0.9595
5	S02622	1	34.1	206	11	29	5	0.0055	0.941
6	Satt531	1	64.2	211	13	17	10	5.3033	0.0213
7	Satt203	2	0	217	10	20	4	3.5738	0.0587
8	Satt580	2	2.2	216	11	18	6	4.9451	0.0262
9	S00718	2	8.4	198	16	16	21	4.9372	0.0263
10	Satt548	2	14.9	226	9	11	5	13.3822	0.0003
11	Satt532	2	17.2	226	6	13	6	10.8936	0.001
12	S02988	3	0	190	3	23	35	0.5641	0.4526
13	Satt071	3	12.6	213	9	21	8	2.6593	0.1029
14	Satt408	3	22.4	223	4	21	3	3.3817	0.0659
15	Satt129	3	27.9	210	5	20	16	3.0435	0.0811
16	Sat_096	4	0	187	2	21	41	1.0989	0.2945
17	Sat_211	4	40.3	228	5	15	3	8.8942	0.0029
18	Satt542	4	58	211	10	24	6	1.124	0.2891
19	Satt290	5	0	211	7	29	4	0.0381	0.8453
20	Satt644	5	6.5	218	4	23	6	1.9259	0.1652
21	S08046	5	19.9	227	8	13	3	11.0095	0.0009
22	Satt172	5	28.8	204	3	11	33	10.7169	0.0011
23	S05240	5	35.8	230	5	9	7	16.6701	0
24	Satt459	5	44.1	228	6	10	7	14.9844	0.0001
25	Sat_415	5	54	160	6	14	71	3.156	0.0756
26	Class_L2	6	0	221	1	14	15	9.197	0.0024
27	S08479	6	10.9	221	6	17	7	6.2449	0.0125
28	Satt152	6	19.7	218	2	29	2	0.1301	0.7183
29	Sat_084	6	35.3	220	8	21	2	3.1589	0.0755
30	Satt080	6	51.9	203	11	28	9	0.0303	0.8618
31	Satt387	6	61.5	191	8	19	33	2.2884	0.1303
32	Satt549	6	78.7	194	6	16	35	4.5741	0.0325
33	Satt339	6	94.2	211	13	24	3	1.124	0.2891
34	Satt312	6	113.6	231	4	14	2	10.3143	0.0013
35	Satt257	6	121.9	227	5	15	4	8.7863	0.003
36	Sct_186	7	0	207	11	26	7	0.3832	0.5359
37	Satt565	7	3.7	198	13	24	16	0.5792	0.4466
38	S04765	7	11.4	209	4	26	12	0.4432	0.5056
39	Satt194	7	16.6	216	5	22	8	2.3073	0.1288
40	Satt646	7	65.8	221	8	19	3	4.6095	0.0318
41	Satt718	7	75	222	10	12	7	11.6264	0.0007
42	Satt476	7	85.4	223	12	7	9	18.805	0
43	Satt670	7	92.3	210	7	14	20	8	0.0047
44	Satt524	7	129.9	219	8	22	2	2.5044	0.1135
45	Satt338	7	133.2	208	11	23	9	1.3661	0.2425
46	Satt180	7	136.4	205	10	19	17	3.3061	0.069
47	Satt684	8	0	220	5	14	12	9.0867	0.0026
48	Satt276	8	10.3	227	7	12	5	12.223	0.0005
49	Satt593	8	24.2	224	11	14	2	9.5294	0.002
50	Satt155	8	32.7	218	6	21	6	3.0131	0.0826
51	Sat_356	8	44	215	6	21	9	2.799	0.0943
52	Sat_407	8	52.2	224	6	10	11	14.4786	0.0001
53	S05274	8	64.3	219	8	17	7	6.0533	0.0139
54	S03298	8	66.2	213	10	16	12	6.3637	0.0116
55	S06124	8	70.1	213	9	22	7	2.1161	0.1458
56	S08311	8	77.7	209	16	19	7	3.619	0.0571
57	S01604	8	80.9	209	16	20	6	2.9701	0.0848
58	S05864	8	87.8	213	12	22	4	2.1161	0.1458
59	Sat_217	8	103.9	211	4	22	14	1.992	0.1581
60	Satt681	9	0	211	6	22	12	1.992	0.1581
61	Sat_130	9	8.4	209	11	26	5	0.4432	0.5056
62	Sat_062	10	0	208	8	30	5	0.0024	0.9609
63	Satt281	10	14.6	208	9	21	13	2.3213	0.1276
64	Satt457	10	33.6	218	4	18	11	5.1235	0.0236
65	Sat_246	10	54.1	218	2	9	22	15.1196	0.0001
66	Satt286	10	57.3	231	1	10	9	15.3651	0.0001
67	Satt277	10	58.5	242	0	7	2	21.3706	0
68	Class_T	10	60.9	243	1	5	2	24.9217	0
69	Satt460	10	69.7	228	8	5	10	22.8381	0
70	Satt307	10	76.9	234	8	6	3	21.9429	0
71	Satt433	10	80.4	226	3	10	12	14.7312	0.0001
72	Satt371	10	95.4	218	3	26	4	0.7588	0.3837
73	Satt357	10	102.4	207	7	29	8	0.0097	0.9216
74	Satt636	11	0	219	6	23	3	1.9858	0.1588
75	Satt150	11	11	214	8	22	7	2.1792	0.1399
76	S06442	11	11.3	216	7	22	6	2.3073	0.1288
77	Satt540	11	26.3	216	8	12	15	10.9173	0.001
78	Satt435	11	28.3	224	13	11	3	13.1362	0.0003
79	S02329	11	37.2	211	5	20	15	3.1175	0.0775
80	Satt626	11	43	229	2	17	3	7.0267	0.008
81	S04677	11	49.7	224	6	10	11	14.4786	0.0001
82	S01153	11	59.9	201	4	18	28	3.6693	0.0554
83	Satt306	11	65.1	223	3	22	3	2.7761	0.0957
84	Satt697	11	66.7	224	3	21	3	3.4571	0.063
85	Sat_121	11	97.4	210	13	24	4	1.0769	0.2994
86	Satt618	11	110.8	194	7	21	29	1.4678	0.2257
87	Sat_383	12	0	204	2	35	10	1.0048	0.3162
88	S07468	12	16	213	7	27	4	0.3429	0.5582
89	S07215	12	18.8	211	11	25	4	0.7845	0.3758
90	Satt589	12	32.7	209	9	27	6	0.2421	0.6227
91	S08906	12	33.6	209	9	27	6	0.2421	0.6227
92	Satt315	12	56.5	216	8	22	5	2.3073	0.1288
93	Class_I	12	71.4	216	6	27	2	0.4286	0.5127
94	Satt424	12	82.6	214	10	24	3	1.2701	0.2597
95	AW132402	12	95.3	205	3	31	12	0.0872	0.7678
96	Satt341	12	103.8	201	3	17	30	4.4063	0.0358
97	Satt089	12	112.5	205	2	26	18	0.3271	0.5673
98	S08295	12	125.2	219	5	16	11	6.9599	0.0083
99	Satt233	12	126.7	227	5	14	5	9.8643	0.0017
100	S00450	12	137	222	5	17	7	6.3413	0.0118
101	Satt209	12	152.7	221	6	19	5	4.6095	0.0318
102	Satt409	12	180.1	218	11	18	4	5.1235	0.0236
103	Satt228	12	190.5	219	7	18	7	5.2134	0.0224
104	Satt538	12	200.8	223	7	15	6	8.3577	0.0038
105	Satt539	13	0	182	8	29	32	0.2986	0.5848
106	S05100	13	7.5	203	14	25	9	0.4912	0.4834
107	S00453	13	23	212	8	23	8	1.5812	0.2086
108	Satt349	14	0	218	3	19	11	4.355	0.0369
109	Satt381	14	14.1	225	1	22	3	2.9156	0.0877
110	Satt559	14	29.1	210	12	21	8	2.4545	0.1172
111	Satt273	14	37.8	201	14	22	14	1.4151	0.2342
112	Satt260	15	0	199	9	27	16	0.0632	0.8015
113	S06822	15	18.6	214	9	25	3	0.9091	0.3403
114	Sat_293	15	36	199	13	30	9	0.0755	0.7835
115	S06330	15	46.4	198	12	26	15	0.1633	0.6862
116	S06777	15	49.7	210	9	29	3	0.0293	0.8641
117	Satt588	15	60.5	210	4	33	4	0.2593	0.6106
118	Satt358	16	0	229	8	11	3	13.7524	0.0002
119	Satt445	16	13.5	222	10	14	5	9.3075	0.0023
120	S03277	16	23.3	227	6	6	12	20.9841	0
121	Satt259	16	33.5	228	4	16	3	7.8782	0.005
122	Satt188	16	52.1	216	9	19	7	4.1878	0.0407
123	Satt241	16	56.1	211	13	21	6	2.5222	0.1123
124	Satt173	16	59.9	215	8	21	7	2.799	0.0943
125	Satt592	17	0	211	4	27	9	0.2905	0.5899
126	Satt331	17	1.1	186	3	27	35	0.006	0.9381
127	S06257	17	7.8	211	5	29	6	0.0381	0.8453
128	Satt243	18	0	160	8	18	65	0.9278	0.3354
129	S07127	18	14.1	205	11	22	13	1.6369	0.2008
130	S04768	18	28.8	211	5	25	10	0.7845	0.3758
131	S00863	18	35.7	199	8	29	15	0.01	0.9202
132	S07234	18	41.8	208	10	29	4	0.0151	0.9023
133	S06852	19	0	214	9	24	4	1.2701	0.2597
134	Satt509	19	4.1	215	11	20	5	3.4195	0.0644
135	S02199	19	5.8	206	7	22	16	1.6942	0.193
136	Satt197	19	21.5	216	8	19	8	4.1878	0.0407
137	Sat_095	20	0	230	5	6	10	21.3947	0
138	Sat_123	20	3.8	218	2	5	26	21.4536	0
139	Satt453	20	8	229	5	9	8	16.5402	0
140	S04996	20	9.2	221	3	11	16	12.7685	0.0004
141	Sat_214	21	0	178	3	18	52	1.9708	0.1604
142	Satt353	21	7.2	187	3	20	41	1.5245	0.2169
143	Satt568	21	20.8	220	10	18	3	5.3037	0.0213
144	Satt469	22	0	220	8	15	8	8.0395	0.0046
145	Satt253	22	5.1	216	6	9	20	14.8629	0.0001
146	Satt142	22	18.2	224	6	7	14	18.9394	0
147	Satt434	22	27.4	233	2	13	3	11.7096	0.0006
148	S05013	22	34.7	219	5	13	14	10.0887	0.0015
149	Satt659	23	0	224	6	11	10	13.1362	0.0003
150	Satt160	23	6.5	230	6	13	2	11.3586	0.0008
151	S06728	23	6.8	222	6	11	12	12.8909	0.0003
152	Satt423	23	13.8	195	6	15	35	5.5102	0.0189
153	S00726	23	25.6	211	12	13	15	9.1837	0.0024
154	Satt343	23	44.1	212	7	23	9	1.5812	0.2086
155	Satt146	23	45.3	217	7	23	4	1.8667	0.1719
156	Satt663	24	0	240	2	4	5	26.3138	0
157	S06313	24	1.2	236	1	4	10	25.7524	0
158	Sat_120	24	5.6	230	9	7	5	19.7474	0
159	Satt072	24	18.1	212	6	8	25	15.8026	0.0001
160	S09021	24	21.3	230	9	5	7	23.1155	0
161	Satt490	24	24.1	229	12	7	3	19.6126	0
162	S06033	24	28.6	227	3	15	6	8.7863	0.003
163	Satt657	24	48.8	219	11	12	9	11.2709	0.0008
164	Satt522	24	51.8	221	5	15	10	8.1453	0.0043
165	S02997	24	55.9	221	2	13	15	10.3175	0.0013
166	Satt395	24	73.3	216	16	10	9	13.4741	0.0002
167	Sat_177	25	0	224	6	15	6	8.4644	0.0036
168	Sat_342	25	15.2	202	1	18	30	3.7506	0.0528
169	Satt126	25	28.8	212	3	21	15	2.5904	0.1075
170	Satt318	26	0	198	8	27	18	0.0514	0.8206
171	Satt070	26	0.6	209	9	26	7	0.4432	0.5056
172	Satt066	26	12.8	206	6	31	8	0.0729	0.7871
173	Satt534	26	29.7	213	3	26	9	0.5744	0.4485
174	S02457	26	33.9	205	9	25	12	0.559	0.4547
175	S00464	26	39	204	6	26	15	0.3006	0.5835
176	Satt560	26	49.6	217	6	21	7	2.9412	0.0863
177	S06918	26	64	213	10	21	7	2.6593	0.1029
178	Satt687	26	67.9	185	4	25	37	0.068	0.7942
179	Satt213	27	0	226	5	17	3	6.7307	0.0095
180	S03037	27	6.3	214	3	17	17	5.5813	0.0182
181	Satt384	27	19.5	224	7	17	3	6.5353	0.0106
182	S0Unk15E	27	21.6	218	9	17	7	5.9581	0.0147
183	S04933	27	37.3	201	15	17	18	4.4063	0.0358
184	S06803	28	0	213	13	19	6	3.9409	0.0471
185	Satt606	28	8.8	212	12	18	9	4.5938	0.0321
186	S02040	28	18.3	204	21	11	15	10.7169	0.0011
187	Satt369	29	0	215	8	24	4	1.3204	0.2505
188	Satt685	29	6.4	214	9	26	2	0.6095	0.435
189	S02038	30	0	219	7	15	10	7.9341	0.0049
190	Satt405	30	19.2	211	12	21	7	2.5222	0.1123
191	Satt285	30	32.5	207	15	23	6	1.3143	0.2516
192	S01559	30	43	184	14	18	35	2.3791	0.123
193	S07010	30	59.8	216	4	25	6	0.9964	0.3182
194	Satt132	30	71.7	223	6	15	7	8.3577	0.0038
195	Satt183	30	78.4	226	3	19	3	5.0431	0.0247
196	Sat_350	30	95.4	229	4	10	8	15.1112	0.0001
197	S03107	30	102.4	220	4	17	10	6.1489	0.0131
198	S03433	30	114.6	221	3	20	7	3.8892	0.0486
199	S07727	30	116.5	216	5	18	12	4.9451	0.0262
200	S0Unk16J	30	120.1	211	5	25	10	0.7845	0.3758
201	S08254	30	122.4	215	6	25	5	0.9524	0.3291
202	Satt431	30	126.9	207	6	21	17	2.2556	0.1331
203	Satt712	30	139.5	182	5	25	39	0.0338	0.8541
204	S04571	31	0	206	18	10	17	12.2328	0.0005
205	Sct_192	31	32.1	221	9	17	4	6.2449	0.0125
206	Satt135	31	49.5	212	13	14	12	8.2149	0.0042
207	Satt002	31	65.1	223	5	15	8	8.3577	0.0038
208	Satt154	31	72.6	195	14	15	27	5.5102	0.0189
209	Satt582	31	74.2	213	12	23	3	1.6368	0.2008
210	Satt301	32	0	208	8	15	20	6.7963	0.0091
211	Satt413	32	31.7	212	11	19	9	3.8596	0.0495
212	Sat_086	32	35.5	205	9	20	17	2.6825	0.1015
213	Sat_220	32	51.2	211	4	21	15	2.5222	0.1123
214	Satt163	33	0	196	17	24	14	0.5091	0.4755
215	Satt309	33	9.9	206	9	31	5	0.0729	0.7871
216	S06792	33	14.5	206	6	33	6	0.3736	0.5411
217	Satt688	33	22.4	205	5	30	11	0.0152	0.9019
218	Satt130	33	29.8	215	1	30	5	0.0146	0.9039
219	S04015	33	51.7	204	8	29	10	0.0006	0.9802
220	Satt115	33	57.5	208	7	29	7	0.0151	0.9023
221	Satt566	33	66.9	207	6	25	13	0.6305	0.4272
222	Satt199	33	77.6	214	7	26	4	0.6095	0.435
223	Satt288	33	92.1	209	9	25	8	0.7057	0.4009
224	S03188	33	97.8	209	8	24	10	1.0307	0.31
225	Satt472	33	110.1	210	12	20	9	3.0435	0.0811
226	Satt191	33	114.7	211	14	19	7	3.7789	0.0519
227	Sct_187	33	121.3	213	3	23	12	1.6368	0.2008
228	Satt723	34	0	220	7	20	4	3.8095	0.051
229	Satt238	34	25.3	225	3	16	7	7.5691	0.0059
230	Satt388	34	30.4	222	6	14	9	9.3075	0.0023
231	Satt523	34	37.6	223	11	15	2	8.3577	0.0038
232	Satt497	34	43.7	225	4	18	4	5.7619	0.0164
233	Satt313	34	50.4	226	8	14	3	9.7524	0.0018
234	S02302	34	66.6	226	0	13	12	10.8936	0.001
235	Class_L1	34	67.9	236	0	13	2	12.0625	0.0005
236	Satt156	34	83.6	225	5	15	6	8.5714	0.0034
237	Satt561	34	96.9	223	8	13	7	10.5472	0.0012
238	Sat_099	34	104.5	225	7	16	3	7.5691	0.0059
239	S01249	34	110.4	199	7	17	28	4.2328	0.0397
240	Satt664	34	117.5	217	8	14	12	8.7576	0.0031
241	Satt373	34	134.2	213	9	18	11	4.6809	0.0305
242	S01342	34	148.4	210	10	24	7	1.0769	0.2994
243	S05836	35	0	221	10	18	2	5.3945	0.0202
244	S04041	35	15.6	208	11	23	9	1.3661	0.2425
245	S08314	35	17.5	205	5	24	17	0.854	0.3554
246	Satt367	35	24	206	11	18	16	4.0816	0.0434
247	S00307	35	41.7	193	19	13	26	7.215	0.0072
248	Satt700	35	57.4	215	10	21	5	2.799	0.0943
249	Satt239	35	58.4	215	11	20	5	3.4195	0.0644
250	Satt354	35	58.7	213	11	20	7	3.2673	0.0707
251	S05237	35	59.3	210	7	21	13	2.4545	0.1172
252	Satt650	35	62.4	201	13	20	17	2.4053	0.1209
253	Satt330	35	80.2	221	6	14	10	9.197	0.0024
254	S01637	35	90.1	191	10	23	27	0.6008	0.4383
255	Satt623	35	98.6	212	10	18	11	4.5938	0.0321
256	Satt440	35	139.7	211	13	20	7	3.1175	0.0775
