# Supplementary material for: Identification of Novel QTL Governing Root Architectural Traits in an Interspecific Soybean Population
Source: PLoS One. 2015 Mar 10;10(3):e0120490. doi: 10.1371/journal.pone.0120490 (PMC4355624; doi:10.1371/journal.pone.0120490)
Supplement: S2 Dataset — (XLSX) [file pone.0120490.s002.xlsx]

## Sheet: gene_Gm08
S2 Dataset. List of 504 genes located in the QTL confidence interval on chromosome 8
Gene ID	Start position (Mb)	Stop position (Mb)
Glyma08g09450	6754307	6756944
Glyma08g09460	6760289	6762589
Glyma08g09470	6767403	6770263
Glyma08g09480	6773010	6776000
Glyma08g09500	6776344	6777908
Glyma08g09490	6776462	6776777
Glyma08g09510	6782204	6786906
Glyma08g09520	6786991	6789361
Glyma08g09531	6790716	6795880
Glyma08g09540	6796599	6801156
Glyma08g09550	6802541	6804232
Glyma08g09560	6804233	6806400
Glyma08g09571	6806025	6809575
Glyma08g09580	6810627	6812242
Glyma08g09590	6811865	6816361
Glyma08g09601	6817879	6821812
Glyma08g09610	6825509	6832087
Glyma08g09630	6838531	6842699
Glyma08g09640	6848548	6853702
Glyma08g09650	6859453	6861797
Glyma08g09660	6864266	6866809
Glyma08g09670	6872870	6875488
Glyma08g09680	6882424	6887639
Glyma08g09690	6889312	6891784
Glyma08g09700	6893549	6896920
Glyma08g09710	6900766	6903158
Glyma08g09720	6928879	6935907
Glyma08g09730	6937333	6950346
Glyma08g09740	6951325	6957325
Glyma08g09750	6968259	6972227
Glyma08g09760	6984286	6987972
Glyma08g09780	6996441	6998496
Glyma08g09790	7004012	7005865
Glyma08g09800	7010370	7012824
Glyma08g09810	7012915	7021039
Glyma08g09820	7022025	7024427
Glyma08g09830	7030019	7033726
Glyma08g09840	7037006	7037810
Glyma08g09860	7043558	7045725
Glyma08g09870	7052558	7056911
Glyma08g09880	7066552	7070555
Glyma08g09890	7079380	7081725
Glyma08g09900	7082391	7086568
Glyma08g09910	7087047	7092936
Glyma08g09920	7091796	7095958
Glyma08g09930	7097380	7103572
Glyma08g09940	7114977	7117895
Glyma08g09950	7133151	7135127
Glyma08g09960	7138129	7142718
Glyma08g09970	7150791	7156351
Glyma08g09980	7153731	7154967
Glyma08g09990	7167700	7172169
Glyma08g10001	7177616	7185823
Glyma08g10010	7188303	7192093
Glyma08g10020	7198923	7201580
Glyma08g10030	7202393	7206624
Glyma08g10040	7211489	7216059
Glyma08g10050	7223516	7233201
Glyma08g10061	7236100	7237514
Glyma08g10070	7238164	7243364
Glyma08g10080	7251637	7253793
Glyma08g10100	7260434	7264158
Glyma08g10111	7264836	7265750
Glyma08g10121	7271276	7275964
Glyma08g10130	7277250	7280808
Glyma08g10140	7298125	7302004
Glyma08g10153	7315140	7317304
Glyma08g10166	7324616	7324951
Glyma08g10180	7327873	7337348
Glyma08g10190	7360028	7362583
Glyma08g10200	7381096	7386131
Glyma08g10211	7382871	7383865
Glyma08g10220	7389999	7392203
Glyma08g10230	7397972	7402662
Glyma08g10241	7405855	7410998
Glyma08g10250	7412097	7417112
Glyma08g10260	7418112	7420058
Glyma08g10270	7422755	7423294
Glyma08g10276	7424850	7431132
Glyma08g10283	7426844	7428377
Glyma08g10290	7431721	7436919
Glyma08g10300	7440294	7441619
Glyma08g10310	7450379	7451098
Glyma08g10320	7453627	7457045
Glyma08g10330	7461720	7469580
Glyma08g10340	7471893	7479484
Glyma08g10350	7480408	7488251
Glyma08g10360	7503206	7506158
Glyma08g10371	7510804	7517476
Glyma08g10381	7517529	7518974
Glyma08g10390	7519594	7525663
Glyma08g10410	7540120	7544933
Glyma08g10415	7549198	7549617
Glyma08g10420	7550208	7558690
Glyma08g10425	7559040	7559575
Glyma08g10431	7562779	7564092
Glyma08g10435	7574928	7575710
Glyma08g10440	7575450	7575659
Glyma08g10450	7577157	7587881
Glyma08g10460	7589047	7589812
Glyma08g10470	7591605	7594466
Glyma08g10475	7595331	7595729
Glyma08g10480	7598916	7609097
Glyma08g10495	7609882	7613895
Glyma08g10510	7621631	7627194
Glyma08g10520	7630280	7633323
Glyma08g10530	7650110	7654136
Glyma08g10540	7661330	7662792
Glyma08g10550	7667326	7674265
Glyma08g10570	7692827	7694442
Glyma08g10590	7697904	7703394
Glyma08g10600	7706623	7708837
Glyma08g10610	7712775	7714626
Glyma08g10621	7716440	7718965
Glyma08g10630	7719503	7722189
Glyma08g10640	7725005	7730888
Glyma08g10650	7743493	7746692
Glyma08g10660	7748609	7749979
Glyma08g10671	7756324	7764593
Glyma08g10680	7771175	7775010
Glyma08g10690	7776650	7778880
Glyma08g10700	7779950	7781949
Glyma08g10710	7794701	7801596
Glyma08g10721	7803188	7805791
Glyma08g10730	7808551	7812134
Glyma08g10740	7814033	7816236
Glyma08g10750	7822406	7824861
Glyma08g10760	7826061	7829320
Glyma08g10770	7834096	7840852
Glyma08g10780	7845924	7854013
Glyma08g10790	7854712	7857601
Glyma08g10800	7860864	7864360
Glyma08g10810	7866983	7874144
Glyma08g10830	7875126	7879363
Glyma08g10820	7875223	7876397
Glyma08g10840	7880399	7885556
Glyma08g10850	7887490	7893338
Glyma08g10860	7896311	7901468
Glyma08g10871	7911831	7925767
Glyma08g10880	7928454	7938026
Glyma08g10890	7939458	7942014
Glyma08g10900	7948324	7950023
Glyma08g10910	7954840	7958183
Glyma08g10920	7961996	7965664
Glyma08g10930	7966370	7969574
Glyma08g10950	7988967	7991438
Glyma08g10960	8000613	8002682
Glyma08g10970	8003509	8006718
Glyma08g10980	8012391	8014347
Glyma08g10990	8036841	8040144
Glyma08g11000	8041198	8042879
Glyma08g11020	8051047	8055216
Glyma08g11030	8058634	8062620
Glyma08g11040	8063234	8065400
Glyma08g11060	8075313	8083266
Glyma08g11070	8087450	8089503
Glyma08g11080	8090234	8098571
Glyma08g11090	8101495	8102554
Glyma08g11100	8105152	8106593
Glyma08g11110	8109638	8122504
Glyma08g11115	8119586	8120231
Glyma08g11120	8123910	8131529
Glyma08g11130	8150495	8157526
Glyma08g11140	8161861	8164258
Glyma08g11150	8167167	8172759
Glyma08g11160	8178325	8181607
Glyma08g11171	8185463	8187961
Glyma08g11181	8189706	8192940
Glyma08g11190	8193427	8195058
Glyma08g11200	8195274	8202276
Glyma08g11210	8203185	8203957
Glyma08g11220	8204662	8211523
Glyma08g11230	8210836	8211462
Glyma08g11240	8211955	8215662
Glyma08g11250	8216699	8219296
Glyma08g11260	8224047	8224695
Glyma08g11270	8225293	8227157
Glyma08g11280	8228413	8234180
Glyma08g11290	8237015	8241135
Glyma08g11300	8246330	8249003
Glyma08g11315	8250777	8256066
Glyma08g11330	8262254	8264422
Glyma08g11340	8272435	8273871
Glyma08g11350	8280312	8284476
Glyma08g11370	8291812	8303011
Glyma08g11385	8303714	8306013
Glyma08g11400	8307056	8310604
Glyma08g11410	8311252	8311699
Glyma08g11421	8312535	8313944
Glyma08g11430	8316967	8321573
Glyma08g11441	8321986	8325995
Glyma08g11450	8326471	8330542
Glyma08g11460	8333675	8338603
Glyma08g11471	8339747	8340135
Glyma08g11480	8346503	8349314
Glyma08g11490	8356291	8359019
Glyma08g11500	8360451	8366920
Glyma08g11510	8376455	8378680
Glyma08g11520	8380332	8382218
Glyma08g11525	8383180	8384126
Glyma08g11530	8384162	8386020
Glyma08g11541	8388651	8390414
Glyma08g11550	8395363	8405043
Glyma08g11560	8418970	8423461
Glyma08g11570	8425479	8431052
Glyma08g11575	8437876	8438917
Glyma08g11580	8439761	8442634
Glyma08g11590	8450903	8457985
Glyma08g11601	8459075	8459984
Glyma08g11610	8462029	8464321
Glyma08g11620	8466646	8469994
Glyma08g11630	8470605	8473724
Glyma08g11635	8475906	8477518
Glyma08g11640	8479316	8481775
Glyma08g11650	8485253	8486261
Glyma08g11660	8492579	8493698
Glyma08g11670	8498707	8513872
Glyma08g11680	8516578	8528168
Glyma08g11710	8529382	8532930
Glyma08g11730	8536801	8557834
Glyma08g11740	8560350	8566804
Glyma08g11760	8568088	8573150
Glyma08g11770	8574462	8576398
Glyma08g11781	8578563	8581450
Glyma08g11790	8583634	8590440
Glyma08g11800	8594109	8600699
Glyma08g11810	8601803	8605938
Glyma08g11825	8609441	8610027
Glyma08g11840	8618248	8619945
Glyma08g11850	8621953	8624042
Glyma08g11870	8629531	8630314
Glyma08g11880	8630781	8631342
Glyma08g11890	8631364	8633353
Glyma08g11900	8634763	8635518
Glyma08g11910	8635686	8640597
Glyma08g11920	8642900	8649989
Glyma08g11931	8651964	8656247
Glyma08g11940	8658196	8664922
Glyma08g11950	8666390	8670149
Glyma08g11960	8673399	8675567
Glyma08g11970	8677614	8681872
Glyma08g11980	8683713	8692326
Glyma08g12000	8693250	8695908
Glyma08g12010	8698292	8699873
Glyma08g12020	8700498	8704720
Glyma08g12030	8707632	8709931
Glyma08g12041	8710830	8712660
Glyma08g12050	8713681	8715408
Glyma08g12060	8716748	8717857
Glyma08g12070	8720780	8726745
Glyma08g12080	8727007	8732166
Glyma08g12090	8733364	8736182
Glyma08g12100	8738821	8743043
Glyma08g12110	8799412	8805029
Glyma08g12120	8806792	8815833
Glyma08g12130	8817838	8819301
Glyma08g12140	8820189	8823580
Glyma08g12150	8838041	8841615
Glyma08g12170	8850165	8851706
Glyma08g12180	8855390	8858113
Glyma08g12191	8859033	8862242
Glyma08g12200	8865600	8870375
Glyma08g12210	8874815	8883303
Glyma08g12220	8884442	8887914
Glyma08g12230	8892500	8893712
Glyma08g12235	8896316	8896917
Glyma08g12240	8898018	8906689
Glyma08g12250	8926226	8930862
Glyma08g12260	8936395	8939177
Glyma08g12270	8942711	8945060
Glyma08g12280	8954367	8956342
Glyma08g12290	8968203	8970311
Glyma08g12305	8975258	8981801
Glyma08g12320	9004753	9010837
Glyma08g12331	9013734	9017702
Glyma08g12340	9020924	9023389
Glyma08g12350	9027058	9030678
Glyma08g12360	9039493	9043416
Glyma08g12370	9045573	9050146
Glyma08g12380	9056717	9059768
Glyma08g12390	9061271	9070554
Glyma08g12400	9072289	9078873
Glyma08g12410	9080955	9086789
Glyma08g12420	9087579	9090319
Glyma08g12425	9097622	9098113
Glyma08g12430	9100572	9102705
Glyma08g12440	9107665	9109954
Glyma08g12450	9134326	9135812
Glyma08g12460	9144547	9146579
Glyma08g12470	9151026	9152029
Glyma08g12480	9154610	9161158
Glyma08g12490	9168624	9169747
Glyma08g12500	9177110	9179571
Glyma08g12510	9182853	9184617
Glyma08g12520	9185326	9187357
Glyma08g12530	9187752	9191224
Glyma08g12540	9191925	9193428
Glyma08g12550	9195208	9197192
Glyma08g12560	9199265	9203838
Glyma08g12570	9205408	9208963
Glyma08g12580	9214185	9215030
Glyma08g12590	9218354	9219220
Glyma08g12600	9220773	9222289
Glyma08g12610	9227097	9229806
Glyma08g12620	9236348	9237988
Glyma08g12630	9242200	9244714
Glyma08g12640	9249003	9249908
Glyma08g12650	9262211	9265834
Glyma08g12660	9268245	9270984
Glyma08g12690	9277445	9278464
Glyma08g12700	9281070	9285992
Glyma08g12710	9287881	9289909
Glyma08g12720	9294315	9298557
Glyma08g12730	9308444	9316230
Glyma08g12750	9325137	9328020
Glyma08g12760	9339009	9347103
Glyma08g12770	9347524	9354058
Glyma08g12780	9356246	9359145
Glyma08g12790	9359815	9367320
Glyma08g12800	9368312	9370348
Glyma08g12810	9375118	9380663
Glyma08g12815	9381612	9382154
Glyma08g12820	9386585	9390008
Glyma08g12830	9390214	9391637
Glyma08g12840	9393595	9396064
Glyma08g12850	9397247	9403678
Glyma08g12860	9404952	9417893
Glyma08g12870	9419371	9423910
Glyma08g12880	9424654	9430541
Glyma08g12890	9431127	9437939
Glyma08g12900	9443323	9445181
Glyma08g12910	9445583	9448442
Glyma08g12921	9449217	9453079
Glyma08g12930	9453089	9458393
Glyma08g12940	9460488	9466908
Glyma08g12950	9467619	9469558
Glyma08g12956	9470349	9471479
Glyma08g12963	9473155	9475123
Glyma08g12970	9475924	9483619
Glyma08g12980	9484938	9488157
Glyma08g12990	9489149	9493706
Glyma08g13011	9494665	9498339
Glyma08g13030	9502860	9503139
Glyma08g13040	9502860	9513798
Glyma08g13050	9514365	9516834
Glyma08g13060	9517054	9522010
Glyma08g13070	9527302	9533116
Glyma08g13080	9534145	9535047
Glyma08g13090	9539254	9543457
Glyma08g13100	9550597	9554460
Glyma08g13110	9562597	9569062
Glyma08g13120	9574699	9577658
Glyma08g13130	9578325	9582720
Glyma08g13141	9587362	9587864
Glyma08g13150	9589160	9596008
Glyma08g13160	9597266	9607057
Glyma08g13170	9607494	9610787
Glyma08g13180	9613555	9617035
Glyma08g13191	9622491	9625213
Glyma08g13200	9626391	9627582
Glyma08g13210	9640624	9644232
Glyma08g13220	9650320	9670731
Glyma08g13230	9672979	9676213
Glyma08g13240	9676695	9684400
Glyma08g13260	9694378	9697945
Glyma08g13271	9699920	9700512
Glyma08g13280	9704196	9709843
Glyma08g13290	9716873	9724156
Glyma08g13300	9725089	9730462
Glyma08g13310	9739928	9744128
Glyma08g13320	9744865	9748303
Glyma08g13330	9749492	9754179
Glyma08g13340	9759235	9762545
Glyma08g13350	9767711	9777570
Glyma08g13360	9778931	9779816
Glyma08g13370	9780293	9786265
Glyma08g13380	9789612	9793142
Glyma08g13390	9796831	9798679
Glyma08g13400	9802914	9827310
Glyma08g13420	9828007	9832107
Glyma08g13431	9833160	9835104
Glyma08g13440	9838907	9841771
Glyma08g13450	9849242	9856193
Glyma08g13460	9856467	9857059
Glyma08g13470	9863557	9866799
Glyma08g13480	9868787	9871629
Glyma08g13490	9873212	9875252
Glyma08g13500	9875997	9877828
Glyma08g13510	9884834	9886018
Glyma08g13515	9893443	9896875
Glyma08g13520	9898910	9902890
Glyma08g13540	9909298	9915608
Glyma08g13551	9916001	9917686
Glyma08g13560	9919592	9927955
Glyma08g13570	9928766	9932676
Glyma08g13580	9936414	9940023
Glyma08g13590	9940124	9947425
Glyma08g13600	9949017	9949755
Glyma08g13610	9949842	9958165
Glyma08g13620	9964824	9966251
Glyma08g13630	9969731	9974613
Glyma08g13635	9980712	9981308
Glyma08g13640	9981599	9985259
Glyma08g13655	9994487	9996636
Glyma08g13670	9998914	10002800
Glyma08g13680	10003744	10014805
Glyma08g13690	10016299	10020093
Glyma08g13700	10034113	10036255
Glyma08g13721	10043325	10049419
Glyma08g13740	10051179	10056328
Glyma08g13750	10058553	10061878
Glyma08g13760	10063057	10063779
Glyma08g13770	10064692	10065973
Glyma08g13780	10065033	10071052
Glyma08g13791	10073027	10074236
Glyma08g13800	10080205	10084357
Glyma08g13805	10086626	10087578
Glyma08g13810	10088251	10093317
Glyma08g13821	10094918	10096201
Glyma08g13831	10096202	10096541
Glyma08g13840	10096672	10097592
Glyma08g13850	10098268	10100322
Glyma08g13860	10105385	10106852
Glyma08g13870	10106853	10110989
Glyma08g13880	10112714	10116635
Glyma08g13891	10117281	10120584
Glyma08g13900	10123632	10128603
Glyma08g13910	10130417	10135525
Glyma08g13920	10136477	10137917
Glyma08g13930	10139412	10143122
Glyma08g13940	10145985	10148834
Glyma08g13950	10150075	10154355
Glyma08g13960	10157749	10163865
Glyma08g13970	10165342	10166955
Glyma08g13980	10171718	10177085
Glyma08g13990	10178424	10180774
Glyma08g14006	10181458	10189320
Glyma08g14023	10193371	10193694
Glyma08g14040	10205355	10212039
Glyma08g14050	10213288	10218342
Glyma08g14060	10219489	10220437
Glyma08g14070	10224475	10227413
Glyma08g14080	10234378	10235351
Glyma08g14090	10239783	10240517
Glyma08g14105	10243060	10248311
Glyma08g14120	10251077	10254930
Glyma08g14130	10268113	10270485
Glyma08g14140	10272689	10273285
Glyma08g14150	10274335	10274917
Glyma08g14160	10302897	10303316
Glyma08g14170	10303663	10312295
Glyma08g14190	10323743	10329681
Glyma08g14200	10330160	10333950
Glyma08g14210	10340382	10343745
Glyma08g14220	10344929	10351966
Glyma08g14230	10352328	10356295
Glyma08g14240	10360968	10366114
Glyma08g14250	10366529	10371368
Glyma08g14260	10374916	10376057
Glyma08g14270	10380194	10381439
Glyma08g14280	10381899	10384878
Glyma08g14290	10386932	10394445
Glyma08g14300	10395566	10398015
Glyma08g14310	10403035	10410388
Glyma08g14320	10413363	10414319
Glyma08g14330	10428446	10429992
Glyma08g14340	10431468	10433114
Glyma08g14350	10433883	10436627
Glyma08g14360	10439043	10444781
Glyma08g14370	10445253	10453301
Glyma08g14380	10456005	10459392
Glyma08g14390	10463418	10466413
Glyma08g14400	10467223	10468162
Glyma08g14410	10469983	10475006
Glyma08g14420	10475118	10476092
Glyma08g14431	10477254	10482289
Glyma08g14441	10484620	10490074
Glyma08g14450	10490255	10493445
Glyma08g14460	10496547	10499876
Glyma08g14470	10499937	10503765
Glyma08g14485	10508549	10526616
Glyma08g14500	10528931	10534063
Glyma08g14510	10540851	10542733
Glyma08g14520	10544485	10547492
Glyma08g14530	10548130	10552310
Glyma08g14540	10553127	10555246
Glyma08g14550	10560487	10561616
Glyma08g14560	10562211	10564813
Glyma08g14570	10566307	10569686
Glyma08g14581	10582759	10585343
Glyma08g14590	10608072	10611058
Glyma08g14600	10639875	10641698
Glyma08g14610	10650050	10652950
Glyma08g14620	10654527	10659595
Glyma08g14630	10663926	10665287
Glyma08g14640	10665701	10669799
Glyma08g14650	10671000	10674321
Glyma08g14670	10680462	10685058
Glyma08g14676	10691565	10694446
Glyma08g14683	10696896	10697535
Glyma08g14690	10701435	10703505
Glyma08g14700	10705631	10712842
Glyma08g14710	10713401	10715387
Glyma08g14720	10717260	10721014
