# Supplementary material for: Identification of Novel QTL Governing Root Architectural Traits in an Interspecific Soybean Population
Source: PLoS One. 2015 Mar 10;10(3):e0120490. doi: 10.1371/journal.pone.0120490 (PMC4355624; doi:10.1371/journal.pone.0120490)
Supplement: S3 Dataset — (XLSX) [file pone.0120490.s003.xlsx]

## Sheet: SNPs in wild soybean accession
S3 Dataset. Conserved SNP variation among diverse wild soybean accessions within genomic QTL interval on chormosme 8
Chr	Position	Ref (W82)	Wild soybean accesions #
			W01 Beijing4	W02 Donggou16	W03 Wuhai4	W04 Yanjin3	W05 Mengjin1	W06 Jidong5	W07 Fengcheng20	W08 Jixian11	W09 Kaiyuan21	W10 Shuangcheng4	W11 Taiyuan67	W12 Anqing18	W13 Yimeng15	W14 Yimeng19	W15 Yanjin4	W16 Hailun19	W17 Zhangwu20	IT182932	Gene	mRNA	mRNA Start	mRNA End	Strand	Exon	Exon Start	Exon End
Gm08	6751774	G	G	A	-	-	G	G	-	G	A	-	-	A	A	A	G	G	A	G
Gm08	6751926	C	C	C	C	C	C	C	C	C	C	C	C	C	C	C	C	C	C	C
Gm08	6752169	G	-	A	A	G	G	-	-	G	-	G	A	A	A	A	G	G	A	G
Gm08	6752192	A	-	T	T	A	A	A	-	A	-	A	T	T	T	T	A	A	T	A
Gm08	6752210	T	-	-	C	T	T	T	-	T	-	T	C	C	C	C	T	T	C	T
Gm08	6752319	C	C	T	T	C	C	-	T	C	C	C	T	T	T	T	C	C	T	C
Gm08	6752480	C	C	T	T	C	C	C	T	C	C	C	T	T	T	T	C	C	T	T
Gm08	6752575	G	G	A	-	G	G	G	-	G	G	G	-	-	A	A	-	G	-	G
Gm08	6752615	G	G	R	-	G	G	G	-	G	A	G	-	A	-	-	-	-	-	G
Gm08	6752616	A	A	R	-	A	A	A	-	A	G	A	-	G	-	-	-	-	-	A
Gm08	6752689	C	C	-	T	C	C	C	C	C	C	C	T	T	T	T	C	C	T	C
Gm08	6752711	C	C	G	G	C	G	C	G	C	G	C	G	G	G	G	C	G	G	C
Gm08	6752885	A	A	-	T	A	A	-	-	A	T	A	T	T	T	T	A	A	-	A
Gm08	6752896	T	T	-	T	T	T	-	-	T	K	T	G	-	T	-	T	T	-	T
Gm08	6752897	T	T	-	T	T	T	-	-	T	Y	T	C	C	T	-	T	T	-	T
Gm08	6752898	G	G	-	G	G	G	-	-	G	R	G	A	A	G	-	G	G	-	G
Gm08	6752902	T	T	-	A	-	T	-	-	T	W	T	T	T	A	T	T	T	-	T
Gm08	6753028	T	T	T	T	T	T	T	T	T	T	T	T	T	T	T	T	T	T	T
Gm08	6753036	A	A	-	C	A	A	A	-	A	A	-	C	C	C	-	A	A	C	C
Gm08	6753068	T	T	-	A	T	T	-	-	T	-	T	A	W	-	-	T	T	-	T
Gm08	6753116	A	A	G	-	A	A	A	-	A	-	A	G	R	-	G	A	A	G	A
Gm08	6753136	G	G	G	G	G	G	G	G	G	G	G	G	G	G	G	G	G	G	G
Gm08	6753180	G	G	T	-	G	T	G	T	G	T	G	T	T	T	T	G	T	T	G
Gm08	6753206	T	T	-	-	T	-	T	A	T	-	T	-	-	A	-	T	-	-	T
Gm08	6753233	A	A	G	-	-	A	A	-	A	-	A	-	G	G	-	A	A	-	A
Gm08	6753241	G	-	T	-	-	G	G	-	-	T	G	-	T	T	-	G	G	-	G
Gm08	6753388	A	A	A	A	A	A	A	A	A	A	A	A	A	A	A	A	A	A	A
Gm08	6753394	T	T	A	A	T	T	-	-	T	A	T	A	A	A	A	T	T	A	T
Gm08	6753446	T	T	T	T	T	T	T	T	T	T	T	T	T	T	T	T	T	T	T
Gm08	6753447	A	A	A	A	A	A	A	A	A	A	A	A	A	A	A	A	A	A	A
Gm08	6753448	T	T	T	T	T	T	T	T	T	T	T	T	T	T	T	T	T	T	T
Gm08	6753564	A	-	-	C	-	A	-	-	-	-	-	C	C	C	-	A	A	C	A
Gm08	6753565	T	-	-	G	-	T	-	-	-	-	-	G	G	G	-	T	T	G	T
Gm08	6753570	A	A	A	A	A	A	A	A	A	A	A	A	A	A	A	A	A	A	A
Gm08	6753636	A	-	T	T	-	A	-	-	A	-	A	T	A	-	-	-	-	-	A
Gm08	6753737	A	A	A	A	A	A	A	A	A	A	A	A	A	A	A	A	A	A	A
Gm08	6753773	G	G	T	T	-	G	G	-	G	-	G	T	T	T	-	-	G	T	G
Gm08	6753788	G	G	-	C	-	G	G	C	G	-	G	C	C	C	C	G	G	C	C
Gm08	6753804	T	-	G	G	T	T	T	G	-	-	T	G	G	G	G	T	T	G	G
Gm08	6753814	T	T	T	T	T	T	T	T	T	T	T	T	T	T	T	T	T	T	T
Gm08	6753848	G	G	G	G	G	G	G	G	G	G	G	G	G	G	G	G	G	G	G
Gm08	6753963	C	C	-	A	C	C	C	-	C	-	C	-	A	A	-	C	C	A	C
Gm08	6754065	T	T	-	G	T	T	T	G	T	T	T	G	G	G	G	T	T	G	T
Gm08	6754129	C	C	-	A	C	C	C	A	C	C	C	A	A	A	A	C	C	A	C
Gm08	6754270	T	T	-	C	T	T	T	C	T	T	T	C	C	C	C	T	T	C	C
Gm08	6754279	A	A	A	A	A	A	A	A	A	A	A	A	A	A	A	A	A	A	A
Gm08	6754295	T	T	T	T	T	T	T	T	T	T	T	T	T	T	T	T	T	T	T
Gm08	6754389	T	T	T	T	T	T	T	T	T	T	T	T	T	T	T	T	T	T	T
Gm08	6754397	A	A	A	A	A	A	A	A	A	A	A	A	A	A	A	A	A	A	A
Gm08	6754440	C	C	-	T	C	C	C	T	C	T	C	T	T	T	T	C	C	T	T
Gm08	6755005	T	T	G	T	T	T	T	T	T	G	-	T	T	T	T	T	T	T	T	Glyma08g09450.1	mRNA	6754465	6756860	-	Exon	6754465	6755058
Gm08	6755093	C	C	T	T	C	C	C	T	C	T	C	T	T	T	T	C	C	T	T	Glyma08g09450.1	mRNA	6754465	6756860	-
Gm08	6755144	T	T	C	C	T	T	T	T	T	T	-	C	C	C	C	T	T	C	C	Glyma08g09450.1	mRNA	6754465	6756860	-
Gm08	6755158	C	C	C	C	C	C	C	C	C	C	C	C	C	C	C	C	C	C	G	Glyma08g09450.1	mRNA	6754465	6756860	-
Gm08	6755167	T	T	T	G	T	T	T	T	T	T	T	T	T	T	G	T	T	T	T	Glyma08g09450.1	mRNA	6754465	6756860	-
Gm08	6755253	T	T	T	T	T	C	T	-	T	-	T	T	T	T	T	T	C	T	T	Glyma08g09450.1	mRNA	6754465	6756860	-
Gm08	6755278	A	A	C	C	A	A	A	-	A	-	-	C	C	C	C	-	A	C	A	Glyma08g09450.1	mRNA	6754465	6756860	-
Gm08	6755309	A	A	A	A	A	A	-	T	A	-	A	A	A	A	A	A	-	A	A	Glyma08g09450.1	mRNA	6754465	6756860	-
Gm08	6755329	T	T	-	-	T	T	-	T	T	-	T	A	-	A	-	T	T	-	T	Glyma08g09450.1	mRNA	6754465	6756860	-
Gm08	6755434	T	T	T	T	T	T	T	T	T	T	T	T	T	T	T	T	T	T	T	Glyma08g09450.1	mRNA	6754465	6756860	-
Gm08	6755902	G	G	G	G	G	C	G	C	G	G	G	G	G	G	G	G	C	-	G	Glyma08g09450.1	mRNA	6754465	6756860	-	Exon	6755539	6755905
Gm08	6755987	T	T	A	A	T	A	T	A	T	A	T	A	A	A	A	T	-	-	T	Glyma08g09450.1	mRNA	6754465	6756860	-
Gm08	6755988	C	C	G	G	C	G	C	G	C	G	C	G	G	G	G	C	-	-	C	Glyma08g09450.1	mRNA	6754465	6756860	-
Gm08	6755992	G	G	C	C	G	C	G	C	G	C	G	C	C	C	C	G	-	-	G	Glyma08g09450.1	mRNA	6754465	6756860	-
Gm08	6756526	C	C	C	C	C	C	C	C	C	C	C	C	C	C	C	C	C	C	T	Glyma08g09450.1	mRNA	6754465	6756860	-	Exon	6756402	6756860
Gm08	6757401	T	T	T	W	T	W	T	T	T	-	T	-	-	W	T	-	T	T	T
Gm08	6757402	G	G	G	K	G	K	G	G	G	-	G	-	G	K	G	-	G	G	G
Gm08	6757496	C	C	C	C	C	C	C	C	C	C	C	C	C	C	C	C	C	C	C
Gm08	6757619	T	T	T	T	T	T	T	T	T	T	T	T	T	T	T	T	T	T	T
Gm08	6757708	G	G	G	-	G	C	G	-	G	G	G	-	C	-	-	G	G	G	G
Gm08	6757709	G	G	G	-	G	A	G	-	G	R	G	-	A	-	-	G	G	G	G
Gm08	6757719	T	T	T	-	T	-	T	-	T	Y	T	-	-	-	-	T	C	C	C
Gm08	6757730	C	C	C	C	C	C	C	C	C	C	C	C	C	C	C	C	C	C	T
Gm08	6757749	T	-	T	-	-	-	-	T	T	T	T	-	-	-	-	-	T	T	T
Gm08	6757757	G	G	G	G	G	G	G	G	G	G	G	G	G	G	G	G	G	G	A
Gm08	6757765	G	G	G	G	G	G	G	G	G	G	G	G	G	G	G	G	G	G	A
Gm08	6757773	A	A	A	-	A	-	-	A	A	A	A	-	-	-	-	-	T	T	A
Gm08	6757789	T	T	T	T	T	T	T	T	T	T	T	T	T	T	T	T	T	T	T
Gm08	6757858	A	A	A	G	A	G	A	A	A	A	A	G	G	G	G	A	A	A	A
Gm08	6757946	C	C	-	T	C	T	C	C	C	C	C	T	T	T	T	C	C	C	C
Gm08	6757996	C	C	C	T	C	T	C	C	C	C	C	T	T	T	-	C	C	C	C
Gm08	6758030	A	A	G	G	A	G	R	G	A	A	A	G	G	G	-	A	G	G	A
Gm08	6758067	A	A	A	C	A	C	A	A	A	A	A	C	C	C	C	A	A	-	A
Gm08	6758069	A	A	A	T	A	T	A	A	A	A	A	T	T	T	T	A	A	-	A
Gm08	6758290	T	T	T	T	T	T	T	T	T	T	T	A	A	W	-	T	T	T	T
Gm08	6758437	A	A	T	-	A	-	A	W	A	T	A	-	-	A	-	A	A	-	A
Gm08	6758445	T	T	T	-	T	-	T	T	T	-	T	T	T	T	-	T	C	C	T
Gm08	6758600	G	G	T	T	G	T	G	T	G	T	G	T	T	T	T	G	T	T	G
Gm08	6758653	T	-	-	-	T	A	T	T	T	T	T	A	-	A	A	T	T	-	T
Gm08	6758797	T	T	T	T	T	T	T	T	T	T	T	T	T	T	T	T	T	T	T
Gm08	6758813	T	T	C	C	T	C	T	-	T	T	T	C	C	C	-	T	C	C	T
Gm08	6758824	T	T	T	C	T	C	T	-	T	T	T	C	C	C	-	T	T	T	T
Gm08	6758837	C	C	C	T	C	T	C	-	C	C	C	T	T	-	T	C	C	C	C
Gm08	6759001	A	-	A	W	A	T	A	A	A	A	A	-	T	T	-	A	A	A	A
Gm08	6759028	A	A	A	A	A	-	A	A	A	A	A	-	T	-	T	A	A	A	A
Gm08	6759062	G	G	G	A	G	A	G	G	G	G	G	A	A	A	A	G	G	G	G
Gm08	6759133	G	G	-	G	G	G	G	G	G	G	G	G	G	G	G	G	C	C	G
Gm08	6759148	A	A	A	A	A	A	A	A	A	A	A	A	A	A	A	A	A	A	A
Gm08	6759227	C	C	G	-	C	G	C	-	C	C	C	G	G	-	-	C	C	C	C
Gm08	6759236	G	G	G	G	G	G	G	G	G	G	G	G	G	G	G	G	G	G	G
Gm08	6759279	A	A	A	T	A	T	A	-	A	A	A	T	T	T	T	A	A	A	A
Gm08	6759301	C	C	C	C	C	C	C	C	C	C	C	C	C	C	C	C	C	C	C
Gm08	6759321	G	G	G	G	G	G	G	G	G	G	G	G	G	G	G	G	G	G	G
Gm08	6759341	C	C	C	C	C	C	C	C	C	C	C	C	C	C	C	C	C	C	C
Gm08	6759478	T	T	T	C	T	C	T	T	T	T	T	C	C	C	C	T	T	T	T
Gm08	6759530	T	T	T	T	T	T	T	T	T	T	T	T	T	T	T	T	T	T	T
Gm08	6759615	T	T	T	T	-	T	-	T	T	T	T	-	T	T	-	-	-	-	T
Gm08	6759624	A	A	-	T	-	W	A	A	A	A	A	-	T	W	-	A	-	A	A
Gm08	6759626	A	A	-	A	-	W	A	W	A	A	A	-	A	W	-	A	-	T	A
Gm08	6759662	A	A	A	T	A	T	A	A	A	A	A	-	T	T	T	-	A	A	A
Gm08	6759714	T	T	T	-	T	C	T	T	T	-	T	C	C	C	C	T	T	-	T
Gm08	6759742	G	G	-	T	G	T	G	G	G	G	G	T	T	T	T	G	G	-	G
Gm08	6759783	T	-	T	C	T	C	T	T	T	T	T	-	C	-	C	T	T	-	T
Gm08	6759830	G	G	G	C	-	C	G	G	G	G	G	C	C	-	C	G	G	G	G
Gm08	6759846	G	G	G	T	G	T	G	G	G	G	G	T	T	-	T	G	G	G	G
Gm08	6759868	A	A	A	G	A	G	A	A	A	A	A	G	G	-	G	A	A	A	A
Gm08	6759908	A	-	-	-	A	-	-	-	A	T	A	-	-	-	-	A	T	-	A
Gm08	6759909	T	-	-	-	T	-	-	-	T	A	T	-	-	-	-	T	A	-	T
Gm08	6759922	A	-	A	G	A	-	-	-	A	A	A	-	-	-	-	A	A	-	A
Gm08	6759979	A	-	A	G	A	G	A	A	A	A	A	G	G	G	G	A	A	A	A
Gm08	6759982	T	-	A	T	T	T	T	A	T	T	T	T	T	T	T	T	T	T	T
Gm08	6760072	C	C	C	-	C	T	C	C	C	C	C	-	T	T	T	-	C	-	C
Gm08	6760075	G	G	G	-	G	C	G	G	G	G	G	C	C	C	C	G	G	-	G
Gm08	6760222	A	A	A	A	A	A	A	A	A	A	A	A	A	A	A	A	A	A	A
Gm08	6760772	T	T	T	T	T	T	T	T	T	T	T	T	T	T	T	T	T	T	T	Glyma08g09460.1	mRNA	6760289	6762589	-	Exon	6760289	6760894
Gm08	6760963	G	G	G	-	G	T	G	G	G	G	G	-	-	-	-	G	G	G	G	Glyma08g09460.1	mRNA	6760289	6762589	-
Gm08	6760964	A	A	A	-	A	T	A	A	A	A	A	-	-	-	-	A	A	A	A	Glyma08g09460.1	mRNA	6760289	6762589	-
Gm08	6760986	T	T	T	-	T	-	T	T	T	T	T	A	A	A	-	T	T	T	T	Glyma08g09460.1	mRNA	6760289	6762589	-
Gm08	6761068	A	A	A	G	A	G	A	A	A	-	A	-	G	G	-	A	A	A	A	Glyma08g09460.1	mRNA	6760289	6762589	-
Gm08	6761195	G	-	A	A	G	A	G	-	G	G	G	A	A	A	A	G	G	G	G	Glyma08g09460.1	mRNA	6760289	6762589	-
Gm08	6761229	T	T	A	A	T	A	T	A	T	T	T	A	A	A	A	T	T	-	T	Glyma08g09460.1	mRNA	6760289	6762589	-
Gm08	6761333	G	G	G	G	G	G	G	G	G	G	-	G	G	G	-	G	T	T	G	Glyma08g09460.1	mRNA	6760289	6762589	-
Gm08	6762296	G	-	A	G	G	G	G	A	G	G	G	G	G	G	G	G	A	A	G	Glyma08g09460.1	mRNA	6760289	6762589	-	Exon	6762099	6762589
Gm08	6762432	T	T	T	T	T	T	T	T	T	T	T	T	T	T	T	T	T	T	T	Glyma08g09460.1	mRNA	6760289	6762589	-	Exon	6762099	6762589
Gm08	6762437	G	G	G	G	G	G	G	G	G	G	G	G	G	G	G	G	G	G	G	Glyma08g09460.1	mRNA	6760289	6762589	-	Exon	6762099	6762589
Gm08	6762480	G	G	G	G	G	G	G	G	G	G	G	G	G	G	G	G	G	G	G	Glyma08g09460.1	mRNA	6760289	6762589	-	Exon	6762099	6762589
Gm08	6762649	G	G	T	G	G	G	G	T	G	G	G	G	G	G	G	G	T	T	G
Gm08	6762664	G	G	G	G	G	G	G	G	G	G	G	G	G	G	G	G	G	G	G
Gm08	6762843	C	C	-	C	C	C	C	T	C	C	C	C	C	C	C	C	T	T	C
Gm08	6762847	G	G	-	G	G	G	G	C	G	G	G	G	G	G	G	G	C	C	G
Gm08	6762914	A	A	-	-	A	A	-	T	A	T	A	A	A	-	-	A	A	A	A
Gm08	6762917	T	T	A	-	T	T	-	T	T	A	T	T	T	-	-	T	T	T	T
Gm08	6762918	T	T	T	-	T	A	-	T	T	T	T	A	-	-	-	T	T	T	T
Gm08	6762927	G	G	G	G	G	G	-	T	G	G	G	-	-	G	-	G	G	G	G
Gm08	6762950	T	T	T	T	T	T	T	T	T	T	T	T	T	T	T	T	T	T	T
Gm08	6763079	C	C	T	C	C	C	-	T	C	C	C	C	C	C	C	C	-	T	C
Gm08	6763083	C	C	G	C	C	C	-	G	C	C	C	C	C	C	C	C	-	G	C
Gm08	6763085	T	T	T	T	T	T	T	T	T	T	T	T	T	T	T	T	T	T	T
Gm08	6763104	T	T	T	T	T	T	T	T	T	T	T	T	T	T	T	T	T	T	T
Gm08	6763114	G	G	G	G	G	G	G	G	G	G	G	G	G	G	G	G	G	G	G
Gm08	6763142	T	T	-	-	T	A	-	-	T	A	T	A	-	A	A	T	-	-	T
Gm08	6763157	T	T	T	T	T	T	T	T	T	T	T	T	T	T	T	T	T	T	T
Gm08	6763167	G	G	G	G	G	G	G	G	G	G	G	G	G	G	G	G	G	G	G
Gm08	6763171	G	G	G	G	G	G	G	G	G	G	G	G	G	G	G	G	G	G	G
Gm08	6763172	C	C	C	C	C	C	C	C	C	C	C	C	C	C	C	C	C	C	C
Gm08	6763203	G	G	G	G	G	G	G	G	G	G	G	G	G	G	G	G	G	G	G
Gm08	6763205	G	G	G	G	G	G	G	G	G	G	G	G	G	G	G	G	G	G	G
Gm08	6763237	G	G	A	G	G	G	G	A	G	G	G	G	G	G	G	G	A	A	G
Gm08	6763242	T	T	T	T	T	T	T	T	T	T	T	T	T	T	T	T	T	T	T
Gm08	6763289	G	G	G	A	G	A	G	G	-	G	G	A	A	A	A	G	G	G	G
Gm08	6763319	T	T	T	T	T	T	T	T	T	T	T	T	T	T	T	T	T	T	T
Gm08	6763372	C	C	G	C	C	C	C	G	C	C	C	-	C	C	C	C	G	G	C
Gm08	6763501	C	C	T	C	C	C	C	T	C	C	C	C	C	C	C	C	T	T	C
Gm08	6763811	G	G	T	G	G	G	G	T	G	G	G	G	G	G	G	G	G	-	G
Gm08	6763931	C	C	T	C	C	C	C	T	C	C	C	C	C	C	C	C	-	T	C
Gm08	6764088	A	A	T	A	A	A	A	T	A	A	A	W	A	A	A	A	-	-	A
Gm08	6764130	T	T	T	-	T	A	T	-	T	T	T	T	T	A	-	T	T	-	T
Gm08	6764131	A	W	A	-	A	T	A	-	A	A	A	A	A	T	-	A	A	-	A
Gm08	6764415	G	G	T	G	G	G	G	T	G	-	G	G	G	G	G	G	-	T	G
Gm08	6764482	G	G	A	G	G	G	G	-	G	A	G	G	G	G	G	G	A	A	G
Gm08	6764575	A	-	G	A	A	A	A	G	A	A	A	A	A	A	A	A	G	G	A
Gm08	6764630	T	T	T	T	T	T	T	T	T	T	T	T	T	T	T	T	T	T	T
Gm08	6765074	T	T	A	A	T	A	T	A	T	A	T	A	A	A	A	T	A	A	T
Gm08	6765316	A	A	G	A	A	A	A	-	-	A	A	A	A	A	A	A	-	G	A
Gm08	6765442	T	T	T	T	T	T	T	T	T	T	T	T	T	T	T	T	T	T	T
Gm08	6765498	A	A	A	T	-	T	-	-	A	-	A	-	T	T	T	A	A	A	A
Gm08	6765519	G	G	G	G	G	G	G	G	G	G	G	G	G	G	G	G	G	G	G
Gm08	6765533	G	G	-	G	-	R	-	-	G	-	-	-	-	R	R	G	G	G	G
Gm08	6765845	T	T	C	T	T	T	T	-	T	T	T	T	T	T	T	T	C	C	T
Gm08	6766094	A	A	A	A	A	A	A	-	A	A	A	A	A	A	A	A	T	T	A
Gm08	6766235	A	A	-	A	A	A	-	-	A	A	A	A	A	A	A	A	G	G	A
Gm08	6766305	A	A	A	A	A	A	A	A	A	A	A	A	A	A	A	A	A	A	A
Gm08	6766308	T	T	-	T	T	T	T	-	T	A	T	T	T	T	T	T	A	A	T
Gm08	6766343	A	A	-	A	A	A	A	-	A	A	A	A	A	A	A	A	T	T	A
Gm08	6766361	C	C	T	C	C	C	C	-	C	C	C	C	C	C	C	C	T	T	C
Gm08	6766592	G	G	G	G	G	G	-	G	G	-	G	G	G	G	G	G	A	A	G
Gm08	6766596	G	G	G	G	G	G	-	G	G	-	G	G	G	G	-	G	A	A	G
Gm08	6766607	G	G	G	G	G	G	G	G	G	G	G	G	G	G	G	G	G	G	A
Gm08	6766626	T	T	-	T	T	T	-	-	T	-	T	T	T	T	T	T	C	C	T
Gm08	6766627	G	G	-	G	G	G	-	-	G	-	G	G	G	G	G	G	A	A	G
Gm08	6766654	A	A	T	A	A	A	-	T	A	-	A	A	A	A	A	A	C	-	A
Gm08	6766691	T	T	Y	C	T	C	-	C	T	C	T	C	C	C	C	T	C	C	C
Gm08	6766729	A	A	R	G	A	G	-	R	A	G	A	G	G	G	G	A	-	-	G
Gm08	6766757	G	G	G	A	G	A	-	G	G	G	G	A	-	A	A	G	G	-	G
Gm08	6766802	G	G	-	A	G	A	G	-	G	-	G	A	A	A	-	G	-	-	A
Gm08	6766812	G	G	-	A	G	A	G	-	G	-	G	A	R	-	-	G	-	-	G
Gm08	6766817	G	G	-	A	G	A	G	-	G	-	G	A	A	A	A	G	-	-	G
Gm08	6766851	G	G	A	G	G	G	G	A	G	G	G	G	G	G	G	G	A	-	G
Gm08	6766853	A	A	A	A	A	A	A	A	A	A	A	A	A	A	A	A	A	A	A
Gm08	6766872	C	C	T	C	C	C	-	T	C	C	C	C	C	C	C	C	T	-	C
Gm08	6766881	G	G	G	G	G	G	G	G	G	G	G	G	G	G	G	G	G	G	A
Gm08	6766897	G	G	G	G	G	G	G	G	G	G	G	G	G	G	G	G	G	G	A
Gm08	6766963	T	T	G	T	T	T	-	-	T	-	T	T	T	T	T	T	G	-	T
Gm08	6767394	A	A	A	A	A	A	A	A	A	A	A	A	A	A	A	A	A	A	A
Gm08	6767473	C	C	C	C	C	C	C	C	C	-	C	C	C	C	C	C	T	T	C
Gm08	6767484	C	C	C	C	C	C	C	C	C	C	C	C	C	C	C	C	C	C	C
Gm08	6767498	C	C	-	T	C	T	C	-	C	-	C	C	C	C	-	C	-	T	C
Gm08	6767499	A	A	-	T	A	T	A	-	A	-	A	A	A	A	-	A	-	T	A
Gm08	6767554	A	A	A	A	A	A	A	A	A	A	A	A	A	A	A	A	A	A	A
Gm08	6767661	T	T	T	A	T	A	T	T	T	T	T	A	A	A	A	T	T	T	T	Glyma08g09470.1	mRNA	6767561	6769836	-
Gm08	6767751	T	T	G	T	T	T	-	G	T	G	T	T	T	T	T	T	G	G	T	Glyma08g09470.1	mRNA	6767561	6769836	-
Gm08	6767759	T	T	C	C	T	C	T	C	T	C	T	C	C	C	C	T	-	-	C	Glyma08g09470.1	mRNA	6767561	6769836	-
Gm08	6767783	A	A	G	A	A	A	A	G	A	G	A	A	A	A	A	A	G	G	A	Glyma08g09470.1	mRNA	6767561	6769836	-
Gm08	6768088	A	A	C	C	A	C	A	C	A	C	A	C	C	C	C	A	C	C	C	Glyma08g09470.1	mRNA	6767561	6769836	-
Gm08	6768288	A	A	A	A	A	A	A	A	A	A	A	A	A	A	A	A	A	A	A	Glyma08g09470.1	mRNA	6767561	6769836	-
Gm08	6768316	T	T	T	T	T	T	T	T	T	T	T	T	T	T	T	T	T	T	C	Glyma08g09470.1	mRNA	6767561	6769836	-
Gm08	6768490	T	-	T	T	T	T	-	T	T	T	T	T	T	T	T	T	C	C	T	Glyma08g09470.1	mRNA	6767561	6769836	-
Gm08	6768536	A	A	A	A	A	A	A	A	A	A	A	A	A	A	A	A	A	A	A	Glyma08g09470.1	mRNA	6767561	6769836	-
Gm08	6768882	A	A	T	T	A	T	A	T	A	A	A	T	T	T	T	A	A	A	A	Glyma08g09470.1	mRNA	6767561	6769836	-
Gm08	6768883	T	T	T	T	T	T	T	T	T	T	T	T	T	T	T	T	T	T	T	Glyma08g09470.1	mRNA	6767561	6769836	-
Gm08	6768886	T	W	A	T	T	T	T	A	T	T	T	T	T	T	T	T	T	T	T	Glyma08g09470.1	mRNA	6767561	6769836	-
Gm08	6768914	T	T	T	T	T	T	-	T	T	T	T	T	T	T	T	T	C	C	T	Glyma08g09470.1	mRNA	6767561	6769836	-
Gm08	6769084	C	C	C	C	C	C	C	C	C	C	C	C	C	C	C	C	C	C	C	Glyma08g09470.1	mRNA	6767561	6769836	-
Gm08	6769461	G	G	A	G	G	G	-	A	G	-	G	G	G	G	G	G	G	G	G	Glyma08g09470.1	mRNA	6767561	6769836	-	Exon	6769408	6769606
Gm08	6769681	G	G	G	G	G	G	-	G	G	-	G	G	G	G	G	G	T	T	G	Glyma08g09470.1	mRNA	6767561	6769836	-
Gm08	6769837	G	G	C	G	G	G	G	C	G	-	G	G	G	G	G	G	C	C	G
Gm08	6769884	C	C	A	C	C	C	-	A	C	C	C	C	C	C	-	C	C	C	C
Gm08	6769926	T	T	C	T	T	T	T	C	T	C	T	T	T	T	-	T	C	C	T
Gm08	6769982	G	G	G	G	G	G	G	G	G	G	G	G	G	G	G	G	G	G	A
Gm08	6769997	G	G	A	A	G	A	G	A	G	-	G	A	A	A	A	G	A	A	A
Gm08	6770002	T	T	T	T	T	T	T	T	T	-	T	T	T	T	T	T	A	A	T
Gm08	6770062	C	C	A	C	C	C	C	A	C	C	C	C	C	C	C	C	C	C	C
Gm08	6770085	C	C	T	C	C	C	-	T	C	T	C	C	C	C	-	C	T	T	C
Gm08	6770171	G	G	T	G	G	G	G	T	G	T	G	G	G	G	-	G	T	T	G
Gm08	6770201	G	G	A	G	G	G	G	A	G	G	G	G	G	G	-	G	G	G	G
Gm08	6770261	T	T	C	T	T	T	-	C	T	C	T	T	T	T	T	T	C	C	T
Gm08	6770297	A	A	T	A	A	A	A	T	A	A	A	A	A	A	A	A	A	A	A
Gm08	6770347	A	A	G	A	A	A	A	G	A	A	A	A	A	A	A	A	A	A	A
Gm08	6770363	C	C	C	C	C	C	C	C	C	C	C	C	C	C	C	C	C	C	C
Gm08	6770461	C	C	C	C	C	C	C	C	C	C	C	C	C	C	C	C	C	C	C
Gm08	6770503	T	-	-	T	-	T	-	-	G	T	K	-	T	-	-	T	-	T	T
Gm08	6770514	T	-	-	A	T	T	T	-	T	-	T	-	-	T	-	T	-	-	T
Gm08	6770515	A	-	-	-	A	A	A	-	A	-	A	-	-	A	-	A	-	-	A
Gm08	6770564	G	G	A	G	G	G	G	-	G	A	G	-	G	G	G	G	G	-	G
Gm08	6770593	G	G	A	A	G	A	-	-	G	A	G	-	A	A	A	G	A	-	G
Gm08	6770678	T	T	T	T	T	T	T	T	T	T	T	T	T	T	T	T	T	T	T
Gm08	6770753	C	C	G	C	C	C	C	G	C	C	C	C	C	C	C	C	C	C	C
Gm08	6770774	C	C	C	C	C	C	C	C	C	C	C	C	C	C	C	C	C	C	T
Gm08	6770782	C	C	C	C	C	C	C	C	C	C	C	C	C	C	C	C	C	C	C
Gm08	6770790	C	C	C	C	C	C	C	C	C	C	C	C	C	C	C	C	C	C	C
Gm08	6770791	C	C	C	C	C	C	-	C	Y	C	Y	C	C	C	C	C	C	-	C
Gm08	6770798	G	G	G	G	G	G	-	G	R	G	R	G	G	G	G	G	G	-	G
Gm08	6770818	C	-	C	T	C	T	-	-	C	-	C	T	T	T	T	C	T	T	C
Gm08	6770828	C	-	C	C	C	C	-	C	C	-	S	C	C	C	C	C	C	C	C
Gm08	6770987	A	A	A	A	A	A	A	A	A	A	A	A	A	A	A	A	A	A	A
Gm08	6770991	G	G	C	G	G	G	G	C	G	-	G	G	G	G	G	G	G	G	G
Gm08	6771488	G	G	A	G	G	G	G	A	G	G	G	G	G	G	G	G	G	G	G
Gm08	6771499	T	T	G	T	T	T	T	G	T	-	T	T	T	T	T	T	T	T	T
Gm08	6771616	T	T	A	T	T	T	T	A	T	T	T	T	T	T	T	T	T	-	T
Gm08	6771619	G	G	T	G	G	G	G	T	G	G	G	G	G	G	G	G	G	-	G
Gm08	6771810	G	G	A	G	G	G	G	A	G	G	G	G	G	G	G	G	G	-	G
Gm08	6771840	T	T	T	A	T	A	-	T	T	A	T	A	A	A	A	T	A	A	T
Gm08	6771969	C	C	-	Y	C	T	C	T	C	T	C	T	T	T	T	C	T	T	T
Gm08	6772069	A	A	A	C	A	C	A	A	A	A	-	C	C	C	C	A	C	C	A
Gm08	6772153	A	A	A	T	A	T	-	A	A	T	A	T	T	T	T	A	T	T	A
Gm08	6772251	T	T	T	T	T	T	T	T	T	T	T	T	T	T	T	T	T	T	T
Gm08	6772365	C	C	C	C	C	C	C	C	C	C	C	C	C	C	C	C	C	C	C
Gm08	6772617	A	-	A	-	-	-	A	A	-	A	-	-	-	-	-	-	-	-	A
Gm08	6772621	T	-	T	-	T	A	T	T	-	T	-	-	-	A	-	-	-	-	T
Gm08	6772631	C	-	A	-	C	C	C	A	C	C	-	C	C	C	C	-	C	-	C
Gm08	6772690	G	G	G	G	G	G	G	G	G	G	G	G	G	G	G	G	G	G	G
Gm08	6772887	T	T	T	T	T	T	T	T	T	T	T	T	T	T	T	T	T	T	A
Gm08	6772921	T	T	A	T	T	T	T	A	T	T	T	T	T	T	T	T	T	T	T
Gm08	6773030	G	G	C	G	G	G	G	C	S	G	G	G	G	G	G	G	G	G	G	Glyma08g09480.1	mRNA	6773011	6775678	+
Gm08	6773090	A	A	G	A	A	A	A	G	A	A	A	A	A	A	-	A	A	A	A	Glyma08g09480.1	mRNA	6773011	6775678	+	Exon	6773040	6773402
Gm08	6773987	A	A	A	A	A	A	A	A	A	A	A	A	A	A	A	A	A	A	T	Glyma08g09480.1	mRNA	6773011	6775678	+
Gm08	6774295	C	C	C	C	C	C	C	C	C	C	C	C	C	C	C	C	C	C	C	Glyma08g09480.1	mRNA	6773011	6775678	+	Exon	6774245	6774305
Gm08	6774314	T	T	T	T	T	Y	-	T	T	T	T	T	T	T	T	T	T	T	T	Glyma08g09480.1	mRNA	6773011	6775678	+
Gm08	6774792	G	G	G	A	G	A	G	G	G	-	G	A	A	A	A	G	G	A	G	Glyma08g09480.1	mRNA	6773011	6775678	+
Gm08	6774793	G	G	G	G	G	G	G	G	G	G	G	G	G	G	G	G	G	G	G	Glyma08g09480.1	mRNA	6773011	6775678	+
Gm08	6774794	G	T	T	G	T	G	T	K	T	-	T	G	G	G	G	T	T	G	T	Glyma08g09480.1	mRNA	6773011	6775678	+
Gm08	6774960	C	C	T	C	C	C	C	T	C	C	C	C	C	C	C	C	C	C	C	Glyma08g09480.1	mRNA	6773011	6775678	+
Gm08	6775189	A	A	A	A	A	A	A	A	A	A	A	A	A	A	A	A	A	A	G	Glyma08g09480.1	mRNA	6773011	6775678	+
Gm08	6775362	C	C	A	C	C	C	C	A	C	C	C	C	C	C	C	C	C	C	C	Glyma08g09480.1	mRNA	6773011	6775678	+
Gm08	6775523	G	G	A	G	G	G	G	A	G	G	G	G	G	G	G	G	G	G	G	Glyma08g09480.1	mRNA	6773011	6775678	+
Gm08	6775660	G	G	G	G	G	G	G	G	G	G	G	G	G	G	G	G	G	G	G	Glyma08g09480.1	mRNA	6773011	6775678	+
Gm08	6775802	T	T	T	T	T	T	T	T	T	T	T	T	T	T	T	T	T	T	T
Gm08	6776178	A	A	A	A	A	A	A	A	A	A	A	A	A	A	A	A	A	A	T
Gm08	6776957	T	T	G	T	T	T	T	G	T	T	T	T	T	T	T	T	T	T	T
Gm08	6777025	C	C	T	C	C	C	C	T	C	C	C	C	C	C	C	C	C	C	C	Glyma08g09500.1	mRNA	6777014	6777749	-
Gm08	6777061	T	T	C	T	T	T	T	C	T	T	T	T	T	T	T	T	T	T	T	Glyma08g09500.1	mRNA	6777014	6777749	-
Gm08	6777216	T	T	T	-	T	Y	T	T	T	T	T	Y	T	T	Y	T	T	T	T	Glyma08g09500.1	mRNA	6777014	6777749	-
Gm08	6777581	G	G	A	G	G	G	-	A	G	G	G	G	G	G	G	G	G	G	G	Glyma08g09500.1	mRNA	6777014	6777749	-	Exon	6777256	6777597
Gm08	6777608	A	A	G	G	A	G	-	G	A	G	A	G	G	G	G	A	G	G	A	Glyma08g09500.1	mRNA	6777014	6777749	-
Gm08	6777628	G	G	A	A	G	A	G	A	G	A	G	A	A	A	A	G	A	A	G	Glyma08g09500.1	mRNA	6777014	6777749	-
Gm08	6777938	A	A	G	A	A	A	A	G	A	G	A	A	A	A	A	A	A	A	A
Gm08	6778198	G	G	G	G	G	G	G	G	G	G	G	G	G	G	G	G	G	G	G
Gm08	6778251	T	T	T	T	T	T	-	T	T	C	T	T	T	T	T	T	C	T	T
Gm08	6778350	A	A	A	A	A	A	A	A	A	A	A	A	A	A	A	A	A	A	A
Gm08	6778560	A	A	A	A	A	A	A	A	A	A	A	A	A	A	A	A	A	A	A
Gm08	6779009	A	G	G	G	G	G	G	G	G	G	G	G	G	G	G	G	G	G	G
Gm08	6779597	G	C	G	G	C	G	-	G	-	G	-	G	G	G	G	C	G	G	C
Gm08	6779664	C	C	C	T	C	T	C	-	C	C	C	T	T	T	T	C	C	T	C
Gm08	6779727	A	A	A	A	A	A	A	A	A	A	A	A	A	A	A	A	A	A	A
Gm08	6779868	A	A	G	A	-	A	A	G	A	-	A	A	A	A	A	A	A	A	A
Gm08	6780352	T	T	T	C	T	C	T	T	T	T	T	C	C	C	C	T	T	C	T
Gm08	6780356	A	A	A	G	A	G	A	A	A	G	A	G	G	G	G	A	A	G	A
Gm08	6781263	C	T	T	T	T	T	-	T	T	C	T	T	T	T	T	T	T	T	T
Gm08	6781268	G	G	G	A	G	A	-	G	G	G	G	A	A	A	A	G	A	A	G
Gm08	6781319	G	G	G	G	G	G	G	G	G	G	G	G	G	G	G	G	G	G	G
Gm08	6781345	C	C	C	C	C	C	C	C	C	C	C	C	C	C	C	C	C	C	C
Gm08	6781374	T	T	T	T	T	T	T	T	T	T	T	T	T	T	T	T	T	T	A
Gm08	6781512	G	T	G	G	-	G	-	G	T	G	T	G	G	G	G	T	G	G	T
Gm08	6781825	G	G	G	C	G	C	G	G	G	G	G	C	C	C	C	G	C	C	G
Gm08	6781979	G	G	G	-	G	T	G	G	G	-	G	-	T	-	T	G	-	-	G
Gm08	6782726	T	T	T	C	T	C	T	T	T	T	T	C	C	C	-	T	T	C	T
Gm08	6783079	T	A	A	A	A	A	-	A	A	A	A	A	A	A	-	A	A	A	A	Glyma08g09510.1	mRNA	6782849	6786906	+	Exon	6782849	6786296
Gm08	6783250	C	C	C	A	C	A	-	C	C	C	C	A	A	A	A	C	C	-	C	Glyma08g09510.1	mRNA	6782849	6786906	+	Exon	6782849	6786296
Gm08	6783439	T	C	C	C	C	C	C	C	C	C	C	C	C	C	C	C	C	C	C	Glyma08g09510.1	mRNA	6782849	6786906	+	Exon	6782849	6786296
Gm08	6784650	A	T	A	A	T	A	T	A	T	A	T	A	A	A	A	T	A	A	T	Glyma08g09510.1	mRNA	6782849	6786906	+	Exon	6782849	6786296
Gm08	6785144	T	C	C	C	C	C	C	C	C	C	C	C	C	C	C	C	C	C	C	Glyma08g09510.1	mRNA	6782849	6786906	+	Exon	6782849	6786296
Gm08	6785211	T	T	T	T	T	T	T	T	T	T	T	T	T	T	T	T	T	T	T	Glyma08g09510.1	mRNA	6782849	6786906	+	Exon	6782849	6786296
Gm08	6785943	A	G	A	A	G	A	G	A	G	-	G	A	A	A	A	G	A	-	A	Glyma08g09510.1	mRNA	6782849	6786906	+	Exon	6782849	6786296
Gm08	6785956	A	A	A	A	A	A	A	A	A	A	A	A	A	A	A	A	A	A	A	Glyma08g09510.1	mRNA	6782849	6786906	+	Exon	6782849	6786296
Gm08	6786121	C	C	C	C	C	C	C	C	C	C	C	C	C	C	C	C	C	C	C	Glyma08g09510.1	mRNA	6782849	6786906	+	Exon	6782849	6786296
Gm08	6786410	T	C	C	C	C	C	C	C	C	C	C	C	C	C	C	C	C	C	C	Glyma08g09510.1	mRNA	6782849	6786906	+	Exon	6786398	6786768
Gm08	6786703	C	C	C	C	C	C	C	C	C	C	C	C	C	C	C	C	C	C	C	Glyma08g09510.1	mRNA	6782849	6786906	+	Exon	6786398	6786768
Gm08	6786823	T	C	C	C	C	C	C	C	C	C	C	C	C	C	C	C	C	C	C	Glyma08g09510.1	mRNA	6782849	6786906	+
Gm08	6787114	A	A	A	T	A	T	-	A	A	A	A	T	T	T	T	A	T	-	A
Gm08	6787499	T	A	A	T	A	T	A	T	A	T	A	T	T	T	T	A	T	T	A
Gm08	6787527	T	T	T	A	T	A	T	T	T	T	T	A	A	A	-	T	-	-	T
Gm08	6787528	A	A	A	G	A	A	A	A	A	A	A	-	A	G	-	A	-	-	A
Gm08	6787531	A	A	A	A	A	W	A	A	A	A	A	A	W	A	-	A	-	A	A
Gm08	6787669	C	T	T	T	T	T	-	T	T	T	T	T	T	T	-	T	T	T	T
Gm08	6788471	T	T	T	T	T	T	T	T	T	T	T	T	T	T	T	T	T	T	T	Glyma08g09520.1	mRNA	6788369	6789223	-
Gm08	6788776	A	A	A	A	A	A	A	A	A	A	A	A	A	A	A	A	A	A	T	Glyma08g09520.1	mRNA	6788369	6789223	-	Exon	6788755	6788942
Gm08	6788953	C	C	C	M	C	A	-	C	C	C	C	A	M	-	-	C	-	-	C	Glyma08g09520.1	mRNA	6788369	6789223	-
Gm08	6789001	G	G	A	G	G	G	-	A	G	A	G	G	G	G	G	G	G	-	A	Glyma08g09520.1	mRNA	6788369	6789223	-
Gm08	6789004	G	G	G	G	G	G	G	G	G	G	G	G	G	G	G	G	G	G	A	Glyma08g09520.1	mRNA	6788369	6789223	-
Gm08	6789150	C	C	C	C	C	C	C	C	C	C	C	C	C	C	C	C	C	C	C	Glyma08g09520.1	mRNA	6788369	6789223	-
Gm08	6789226	G	G	G	G	G	G	G	G	G	G	G	G	G	G	G	G	G	G	G
Gm08	6789325	A	G	A	A	-	A	G	C	G	-	G	A	A	A	A	G	A	A	A
Gm08	6789335	G	G	G	G	-	C	G	G	G	-	G	G	G	G	G	G	G	G	G
Gm08	6789672	G	G	T	G	G	G	G	-	-	T	G	-	G	G	-	G	G	G	G
Gm08	6789699	T	T	T	T	T	T	T	T	T	T	T	T	T	T	T	T	T	T	T
Gm08	6789743	T	T	T	A	T	A	T	T	T	T	W	A	A	A	A	T	T	T	T
Gm08	6789834	T	-	-	G	-	-	-	-	-	-	-	G	-	G	-	-	-	-	T
Gm08	6789835	G	-	-	-	-	-	-	-	-	-	-	T	-	T	-	-	-	-	G
Gm08	6789844	A	-	-	-	-	T	-	-	-	-	-	-	-	T	-	-	-	-	A
Gm08	6789848	T	-	-	-	-	A	-	-	-	-	A	-	-	A	-	-	-	-	T
Gm08	6789850	A	T	-	-	-	T	-	-	-	-	T	-	T	T	-	-	-	-	A
Gm08	6789903	G	G	G	A	G	A	G	G	-	G	-	A	A	A	A	G	A	A	G
Gm08	6789916	A	C	A	A	C	A	C	A	C	A	-	A	A	A	A	C	-	A	A
Gm08	6789922	G	A	G	G	A	G	A	A	A	G	-	G	G	G	G	A	-	G	G
Gm08	6789929	G	A	G	A	A	A	A	A	A	G	A	A	A	A	A	A	-	A	G
Gm08	6789956	A	G	G	G	G	G	G	G	G	G	G	G	G	G	G	G	G	G	G
Gm08	6790022	C	-	T	C	C	C	C	-	C	T	C	C	C	C	C	C	C	C	C
Gm08	6790038	G	-	T	T	T	T	T	T	T	T	T	T	T	T	T	T	T	T	T
Gm08	6790075	A	A	A	A	A	A	A	A	A	A	A	A	A	A	A	A	A	A	A
Gm08	6790079	G	-	G	G	A	G	A	G	A	G	A	G	G	G	G	A	G	G	A
Gm08	6790497	T	-	A	T	-	T	-	-	T	-	W	T	T	T	T	T	T	T	T
Gm08	6790630	A	G	A	A	G	A	G	A	G	A	G	A	A	A	A	G	A	A	G	Glyma08g09530.1	mRNA	6790549	6793679	+	Exon	6790549	6790842
Gm08	6791002	T	C	T	T	C	T	C	C	C	T	C	T	T	T	T	C	T	T	C	Glyma08g09530.1	mRNA	6790549	6793679	+
Gm08	6791045	A	A	A	A	A	A	A	A	A	A	A	A	A	A	A	A	A	A	G	Glyma08g09530.1	mRNA	6790549	6793679	+
Gm08	6791493	T	A	T	T	-	T	T	T	-	-	W	T	T	T	T	-	T	T	T	Glyma08g09530.1	mRNA	6790549	6793679	+
Gm08	6791544	A	A	A	A	A	A	A	A	A	A	A	A	A	A	A	A	A	A	A	Glyma08g09530.1	mRNA	6790549	6793679	+
Gm08	6791545	C	T	C	C	T	C	T	-	T	-	T	C	C	C	C	T	C	C	T	Glyma08g09530.1	mRNA	6790549	6793679	+
Gm08	6791550	T	G	T	T	G	T	G	-	G	-	G	T	T	T	T	G	T	T	G	Glyma08g09530.1	mRNA	6790549	6793679	+
Gm08	6791564	T	T	T	T	T	T	T	T	T	T	T	T	T	T	T	T	T	T	T	Glyma08g09530.1	mRNA	6790549	6793679	+
Gm08	6791595	A	-	A	A	-	A	G	A	-	-	G	A	A	A	A	-	A	A	A	Glyma08g09530.1	mRNA	6790549	6793679	+
Gm08	6791596	T	-	T	T	-	T	G	T	-	-	-	T	T	T	T	-	T	T	T	Glyma08g09530.1	mRNA	6790549	6793679	+
Gm08	6791628	C	C	C	C	C	C	C	C	C	C	C	C	C	C	C	C	C	C	T	Glyma08g09530.1	mRNA	6790549	6793679	+
Gm08	6791692	A	C	A	A	C	A	C	-	C	A	C	A	A	A	A	C	C	A	A	Glyma08g09530.1	mRNA	6790549	6793679	+
Gm08	6791723	A	-	A	A	-	A	T	-	T	A	T	A	A	A	A	-	-	A	A	Glyma08g09530.1	mRNA	6790549	6793679	+
Gm08	6791725	C	-	C	C	-	C	T	-	T	C	T	C	C	C	C	-	-	C	C	Glyma08g09530.1	mRNA	6790549	6793679	+
Gm08	6791729	G	G	G	G	G	G	G	G	G	G	G	G	G	G	G	G	G	G	G	Glyma08g09530.1	mRNA	6790549	6793679	+
Gm08	6791741	T	T	T	T	T	T	T	T	T	T	T	T	T	T	T	T	T	T	T	Glyma08g09530.1	mRNA	6790549	6793679	+
Gm08	6791747	G	G	G	G	G	G	G	G	G	G	G	G	G	G	G	G	G	G	G	Glyma08g09530.1	mRNA	6790549	6793679	+
Gm08	6791756	T	T	T	T	T	T	T	T	T	T	T	T	T	T	T	T	T	T	T	Glyma08g09530.1	mRNA	6790549	6793679	+
Gm08	6791759	T	-	T	C	C	C	-	-	-	T	C	C	C	C	C	-	-	C	T	Glyma08g09530.1	mRNA	6790549	6793679	+
Gm08	6791786	T	C	T	T	C	T	C	-	C	T	C	T	T	T	T	-	T	T	C	Glyma08g09530.1	mRNA	6790549	6793679	+
Gm08	6791790	C	T	C	C	T	C	T	-	T	C	T	C	C	C	C	-	T	C	T	Glyma08g09530.1	mRNA	6790549	6793679	+
Gm08	6791901	G	G	G	G	G	G	G	G	G	G	G	G	G	G	G	G	G	G	G	Glyma08g09530.1	mRNA	6790549	6793679	+
Gm08	6791902	A	A	A	A	A	A	A	A	A	A	A	A	A	A	A	A	A	A	A	Glyma08g09530.1	mRNA	6790549	6793679	+
Gm08	6791910	C	C	C	T	C	T	C	C	C	C	C	T	T	T	T	C	-	T	C	Glyma08g09530.1	mRNA	6790549	6793679	+
Gm08	6791912	A	T	A	A	T	A	T	A	T	A	T	A	A	A	A	T	-	-	A	Glyma08g09530.1	mRNA	6790549	6793679	+
Gm08	6791934	G	-	G	G	-	G	A	G	-	G	-	G	G	G	G	-	-	-	G	Glyma08g09530.1	mRNA	6790549	6793679	+
Gm08	6791938	T	-	T	T	-	T	C	T	-	T	-	T	T	T	T	-	-	-	T	Glyma08g09530.1	mRNA	6790549	6793679	+
Gm08	6791946	G	C	C	C	-	C	C	C	-	C	C	C	C	C	C	C	C	-	C	Glyma08g09530.1	mRNA	6790549	6793679	+
Gm08	6791975	A	G	A	A	G	A	G	A	-	A	G	A	A	A	-	G	G	A	G	Glyma08g09530.1	mRNA	6790549	6793679	+
Gm08	6792037	T	G	G	G	G	G	G	-	G	G	G	G	G	G	-	G	G	G	G	Glyma08g09530.1	mRNA	6790549	6793679	+
Gm08	6792084	A	G	A	A	G	A	G	A	G	A	G	A	A	A	A	G	G	A	G	Glyma08g09530.1	mRNA	6790549	6793679	+
Gm08	6792366	T	C	T	T	C	T	C	T	C	T	C	T	T	T	T	C	-	T	C	Glyma08g09530.1	mRNA	6790549	6793679	+	Exon	6792125	6792434
Gm08	6792587	A	A	A	A	A	A	A	A	A	A	A	A	A	A	A	A	A	A	A	Glyma08g09530.1	mRNA	6790549	6793679	+	Exon	6792465	6792651
Gm08	6792733	C	C	C	T	C	T	C	C	C	C	C	T	T	T	T	Y	-	T	C	Glyma08g09530.1	mRNA	6790549	6793679	+
Gm08	6792831	C	G	C	C	-	C	-	C	S	C	G	C	C	C	C	G	-	-	C	Glyma08g09530.1	mRNA	6790549	6793679	+	Exon	6792757	6792924
Gm08	6792851	C	T	C	C	-	C	-	C	Y	C	T	C	C	C	C	T	-	C	C	Glyma08g09530.1	mRNA	6790549	6793679	+	Exon	6792757	6792924
Gm08	6792860	A	G	A	A	-	A	-	A	G	A	G	A	A	A	A	G	-	A	G	Glyma08g09530.1	mRNA	6790549	6793679	+	Exon	6792757	6792924
Gm08	6792950	A	A	A	A	A	A	A	A	A	A	A	A	A	A	A	A	A	A	C	Glyma08g09530.1	mRNA	6790549	6793679	+
Gm08	6792962	G	G	G	G	G	G	G	G	G	G	G	G	G	G	G	G	G	G	G	Glyma08g09530.1	mRNA	6790549	6793679	+	Exon	6792962	6793077
Gm08	6793080	A	A	A	A	A	A	A	A	A	A	A	A	A	A	A	A	A	A	A	Glyma08g09530.1	mRNA	6790549	6793679	+
Gm08	6793225	G	G	A	-	G	A	-	G	G	A	G	A	A	A	A	G	A	A	G	Glyma08g09530.1	mRNA	6790549	6793679	+	Exon	6793175	6793374
Gm08	6793235	T	T	T	T	T	T	T	T	T	T	T	T	T	T	T	T	T	T	T	Glyma08g09530.1	mRNA	6790549	6793679	+	Exon	6793175	6793374
Gm08	6793627	G	G	A	A	G	A	G	G	G	A	G	A	A	A	A	G	A	A	G	Glyma08g09530.1	mRNA	6790549	6793679	+	Exon	6793615	6793679
Gm08	6794163	A	A	A	A	A	A	A	A	A	A	A	A	A	A	A	A	A	A	G
Gm08	6794576	C	C	C	C	C	C	C	C	C	C	C	C	C	C	C	C	C	C	C
Gm08	6794880	G	G	G	G	G	G	G	G	G	G	G	G	G	G	G	G	G	G	G
Gm08	6794881	A	A	A	A	A	A	A	A	A	A	A	A	A	A	A	A	A	A	A
Gm08	6795076	C	C	C	C	C	C	C	C	C	C	C	C	C	C	C	C	C	C	C
Gm08	6795168	C	-	C	C	C	C	-	C	T	C	-	C	C	C	C	T	C	-	C
Gm08	6795422	A	A	A	G	A	G	A	A	A	A	A	G	G	G	G	A	G	G	A
Gm08	6795838	G	G	G	G	G	S	G	G	G	-	G	G	-	G	C	G	G	-	G
Gm08	6795840	G	G	G	T	G	K	G	G	G	G	G	T	-	T	G	G	-	-	G
Gm08	6795841	A	A	A	-	A	W	A	A	A	A	A	T	-	T	A	A	-	-	A
Gm08	6795868	A	G	A	A	G	A	G	A	G	A	G	A	A	A	A	G	A	-	G
Gm08	6795966	G	G	G	G	G	G	G	G	G	G	G	G	G	G	G	G	G	G	A
Gm08	6796141	G	A	A	A	A	A	A	A	A	A	A	A	A	A	A	A	A	A	A
Gm08	6796712	T	T	T	T	T	T	T	T	T	T	T	T	T	T	T	T	T	T	A	Glyma08g09540.1	mRNA	6796709	6801029	-
Gm08	6797701	G	G	G	G	G	R	G	G	G	G	G	G	G	G	G	G	G	G	G	Glyma08g09540.1	mRNA	6796709	6801029	-
Gm08	6797713	T	T	T	T	T	Y	-	T	T	T	T	T	Y	T	T	T	T	T	T	Glyma08g09540.1	mRNA	6796709	6801029	-
Gm08	6797827	C	C	C	C	C	C	C	C	C	C	C	C	C	C	C	C	C	C	C	Glyma08g09540.1	mRNA	6796709	6801029	-
Gm08	6798013	G	A	G	G	A	G	A	-	A	G	A	G	G	G	-	A	G	G	A	Glyma08g09540.1	mRNA	6796709	6801029	-
Gm08	6798031	A	A	A	A	A	A	A	A	A	A	A	A	A	A	A	A	A	A	A	Glyma08g09540.1	mRNA	6796709	6801029	-
Gm08	6798449	C	C	C	C	C	C	C	C	C	C	C	C	C	C	C	C	C	C	C	Glyma08g09540.1	mRNA	6796709	6801029	-
Gm08	6798473	A	A	A	A	A	A	A	A	A	A	A	A	A	A	A	A	A	A	A	Glyma08g09540.1	mRNA	6796709	6801029	-
Gm08	6798477	G	G	G	G	G	G	G	G	G	G	G	G	G	G	G	G	G	G	G	Glyma08g09540.1	mRNA	6796709	6801029	-
Gm08	6798479	C	C	C	C	C	C	C	C	C	C	C	C	C	C	C	C	C	C	C	Glyma08g09540.1	mRNA	6796709	6801029	-
Gm08	6798497	C	M	C	M	M	M	A	C	M	A	M	M	M	M	M	A	M	A	A	Glyma08g09540.1	mRNA	6796709	6801029	-
Gm08	6798505	A	A	A	A	A	A	A	A	A	A	A	A	A	A	A	A	A	A	A	Glyma08g09540.1	mRNA	6796709	6801029	-
Gm08	6798515	G	G	G	G	G	G	G	G	G	G	G	G	G	G	G	G	G	G	G	Glyma08g09540.1	mRNA	6796709	6801029	-
Gm08	6798566	G	G	G	G	G	G	G	G	G	G	G	G	G	G	G	G	G	G	G	Glyma08g09540.1	mRNA	6796709	6801029	-
Gm08	6798583	C	C	C	C	C	C	C	C	C	C	C	C	C	C	C	C	C	C	C	Glyma08g09540.1	mRNA	6796709	6801029	-
Gm08	6798627	G	G	G	G	G	G	G	G	G	G	G	G	G	G	G	G	G	G	G	Glyma08g09540.1	mRNA	6796709	6801029	-	Exon	6798601	6798662
Gm08	6798639	T	T	T	T	T	T	T	T	T	T	T	T	T	T	T	T	T	T	T	Glyma08g09540.1	mRNA	6796709	6801029	-	Exon	6798601	6798662
Gm08	6798650	G	G	G	G	G	G	G	G	G	G	G	G	G	G	G	G	G	G	G	Glyma08g09540.1	mRNA	6796709	6801029	-	Exon	6798601	6798662
Gm08	6798673	A	A	A	A	A	A	A	A	A	A	A	A	A	A	A	A	A	A	A	Glyma08g09540.1	mRNA	6796709	6801029	-
Gm08	6798682	G	G	G	G	G	G	G	G	G	G	G	G	G	G	G	G	G	G	G	Glyma08g09540.1	mRNA	6796709	6801029	-
Gm08	6798702	T	T	T	T	T	T	T	T	T	T	T	T	T	T	T	T	T	T	T	Glyma08g09540.1	mRNA	6796709	6801029	-
Gm08	6798704	T	T	T	T	T	T	T	T	T	T	T	T	T	T	T	T	T	T	T	Glyma08g09540.1	mRNA	6796709	6801029	-
Gm08	6798712	T	T	T	T	T	T	T	T	T	T	T	T	T	T	T	T	T	T	T	Glyma08g09540.1	mRNA	6796709	6801029	-
Gm08	6798835	A	A	A	A	A	A	A	A	A	A	A	A	A	A	A	A	A	A	A	Glyma08g09540.1	mRNA	6796709	6801029	-	Exon	6798826	6798907
Gm08	6798840	T	T	T	T	T	T	T	T	T	T	T	T	T	T	T	T	T	T	T	Glyma08g09540.1	mRNA	6796709	6801029	-	Exon	6798826	6798907
Gm08	6798954	A	A	A	A	A	A	A	A	A	A	A	A	A	A	A	A	A	A	A	Glyma08g09540.1	mRNA	6796709	6801029	-
Gm08	6799046	C	C	C	C	C	C	C	C	C	C	C	C	C	C	C	C	C	C	C	Glyma08g09540.1	mRNA	6796709	6801029	-	Exon	6798987	6799104
Gm08	6799061	A	A	A	A	A	A	A	A	A	A	A	A	A	A	A	A	A	A	A	Glyma08g09540.1	mRNA	6796709	6801029	-	Exon	6798987	6799104
Gm08	6799230	C	T	C	T	T	T	T	C	T	T	Y	T	T	T	T	T	T	T	T	Glyma08g09540.1	mRNA	6796709	6801029	-
Gm08	6799291	T	T	T	C	T	C	T	T	T	C	T	C	C	C	C	T	C	C	T	Glyma08g09540.1	mRNA	6796709	6801029	-
Gm08	6799703	A	C	C	C	C	C	C	C	C	C	C	C	C	C	C	C	C	C	C	Glyma08g09540.1	mRNA	6796709	6801029	-
Gm08	6800173	A	A	A	G	A	G	A	A	A	G	A	G	G	G	G	A	G	G	A	Glyma08g09540.1	mRNA	6796709	6801029	-
Gm08	6800752	C	T	T	T	T	T	T	C	T	-	T	T	T	T	T	T	T	T	T	Glyma08g09540.1	mRNA	6796709	6801029	-
Gm08	6801030	C	C	C	A	C	A	C	C	C	C	C	A	A	A	A	C	A	A	C
Gm08	6801268	T	-	A	T	-	A	-	T	-	T	T	W	T	A	A	-	T	-	T
Gm08	6801271	A	-	C	M	-	C	-	A	-	A	A	C	M	C	C	C	-	-	A
Gm08	6801439	T	A	T	A	A	A	A	T	A	T	A	A	A	A	A	A	T	A	T
Gm08	6801601	T	C	T	T	C	T	C	T	C	T	C	T	T	T	T	C	T	T	C
Gm08	6801675	T	G	T	G	G	G	-	T	G	T	G	G	G	G	G	G	T	G	T
Gm08	6801698	A	T	A	T	T	T	T	A	T	A	T	T	T	T	T	T	A	T	A
Gm08	6801787	T	G	T	G	G	G	-	T	G	T	G	G	G	G	G	G	T	G	G
Gm08	6801808	C	G	C	G	G	G	-	C	G	C	G	-	G	G	G	G	C	-	C
Gm08	6802169	C	-	C	-	-	-	-	C	-	C	-	-	-	-	-	-	C	-	C
Gm08	6802214	T	-	T	-	-	-	-	T	-	T	A	-	-	A	-	-	T	-	T
Gm08	6802215	C	-	C	-	-	-	-	C	-	C	A	-	-	A	-	-	C	-	C
Gm08	6802217	G	-	G	-	-	A	-	-	-	G	A	-	-	A	A	-	G	-	G
Gm08	6802326	A	G	A	G	G	G	G	A	G	A	G	G	G	G	G	G	A	G	G
Gm08	6802420	T	C	T	C	C	C	-	T	C	T	C	C	C	C	C	C	T	C	C
Gm08	6802536	A	T	A	T	T	T	-	A	W	A	-	T	T	T	-	T	A	-	T
Gm08	6802540	A	A	A	A	A	A	-	A	A	A	C	M	A	A	-	A	A	-	A
Gm08	6802541	C	C	C	C	C	C	-	C	C	C	T	Y	C	C	T	C	C	-	C
Gm08	6802543	T	-	T	-	C	T	-	T	T	T	C	Y	T	Y	C	Y	T	-	T
Gm08	6802545	G	G	G	-	G	-	-	G	G	G	G	S	S	S	G	G	G	-	G
Gm08	6802715	A	G	A	G	-	G	-	A	-	A	G	-	R	-	-	G	A	-	A	Glyma08g09550.1	mRNA	6802646	6804052	-
Gm08	6802716	A	C	A	C	-	C	-	A	-	A	C	-	M	-	-	-	A	-	A	Glyma08g09550.1	mRNA	6802646	6804052	-
Gm08	6802862	A	A	A	A	A	A	A	A	A	A	A	A	A	A	A	A	A	A	A	Glyma08g09550.1	mRNA	6802646	6804052	-
Gm08	6802933	C	Y	C	C	T	C	T	C	T	C	T	C	C	C	C	T	C	-	T	Glyma08g09550.1	mRNA	6802646	6804052	-
Gm08	6802972	G	C	G	C	C	C	C	G	C	G	C	C	C	C	C	C	G	-	C	Glyma08g09550.1	mRNA	6802646	6804052	-
Gm08	6803253	A	A	A	A	A	A	A	A	A	A	A	A	A	A	A	A	A	A	A	Glyma08g09550.1	mRNA	6802646	6804052	-	Exon	6803048	6803929
Gm08	6803342	C	G	C	C	G	C	-	C	G	C	G	C	C	C	-	G	C	C	G	Glyma08g09550.1	mRNA	6802646	6804052	-	Exon	6803048	6803929
Gm08	6803512	T	T	T	-	T	-	-	K	T	-	G	T	T	G	-	T	-	-	T	Glyma08g09550.1	mRNA	6802646	6804052	-	Exon	6803048	6803929
Gm08	6803530	A	-	-	-	A	-	-	M	M	-	M	A	A	-	A	A	-	A	A	Glyma08g09550.1	mRNA	6802646	6804052	-	Exon	6803048	6803929
Gm08	6803560	C	C	C	C	C	C	C	C	C	C	C	C	C	C	C	C	C	C	C	Glyma08g09550.1	mRNA	6802646	6804052	-	Exon	6803048	6803929
Gm08	6803952	T	T	T	T	T	T	T	T	T	T	T	T	T	T	T	T	T	T	C	Glyma08g09550.1	mRNA	6802646	6804052	-
Gm08	6803961	C	G	G	G	G	G	G	C	G	G	G	G	G	G	-	G	G	-	G	Glyma08g09550.1	mRNA	6802646	6804052	-
Gm08	6804007	C	C	C	T	C	T	C	C	C	C	C	T	T	T	-	C	T	T	C	Glyma08g09550.1	mRNA	6802646	6804052	-
Gm08	6804014	T	G	T	G	G	G	G	T	G	T	G	G	G	G	-	G	G	G	G	Glyma08g09550.1	mRNA	6802646	6804052	-
Gm08	6804178	A	-	A	T	T	T	-	A	T	T	T	T	T	T	-	T	T	T	A
Gm08	6804220	G	A	G	G	A	G	-	G	A	G	A	G	G	G	-	A	G	G	A
Gm08	6804398	C	G	C	C	G	C	G	C	G	C	G	C	C	C	-	G	C	C	G	Glyma08g09560.1	mRNA	6804233	6806400	+
Gm08	6804454	G	G	G	G	G	G	G	G	G	G	G	G	G	G	G	G	G	G	G	Glyma08g09560.1	mRNA	6804233	6806400	+
Gm08	6804537	C	C	C	C	C	C	C	C	C	C	C	C	C	C	C	C	C	C	G	Glyma08g09560.1	mRNA	6804233	6806400	+
Gm08	6804895	A	-	-	A	-	G	-	A	-	A	A	R	G	R	A	A	G	G	A	Glyma08g09560.1	mRNA	6804233	6806400	+
Gm08	6804950	T	T	T	T	T	T	T	T	T	T	T	T	T	T	T	T	T	T	T	Glyma08g09560.1	mRNA	6804233	6806400	+
Gm08	6805058	G	G	G	G	G	G	G	G	G	G	G	G	G	G	G	G	G	G	G	Glyma08g09560.1	mRNA	6804233	6806400	+
Gm08	6805067	T	T	T	T	T	T	T	T	T	T	T	T	T	T	T	T	T	T	T	Glyma08g09560.1	mRNA	6804233	6806400	+
Gm08	6805090	G	G	G	G	G	G	G	G	G	G	G	G	G	G	G	G	G	G	A	Glyma08g09560.1	mRNA	6804233	6806400	+
Gm08	6805121	C	C	C	C	C	C	C	C	C	C	C	C	C	C	C	C	C	C	C	Glyma08g09560.1	mRNA	6804233	6806400	+
Gm08	6805212	T	C	T	C	C	C	C	C	C	C	C	C	C	C	C	C	C	C	C	Glyma08g09560.1	mRNA	6804233	6806400	+	Exon	6805169	6805370
Gm08	6805221	G	G	G	G	G	G	G	G	G	G	G	G	G	G	G	G	G	G	G	Glyma08g09560.1	mRNA	6804233	6806400	+	Exon	6805169	6805370
Gm08	6805229	C	T	C	C	T	C	-	C	T	C	T	C	C	C	C	T	C	C	C	Glyma08g09560.1	mRNA	6804233	6806400	+	Exon	6805169	6805370
Gm08	6805233	G	G	G	C	G	G	-	G	G	-	G	C	C	C	C	G	G	C	G	Glyma08g09560.1	mRNA	6804233	6806400	+	Exon	6805169	6805370
Gm08	6805240	A	G	A	A	G	A	-	A	R	-	G	A	A	A	A	G	A	A	G	Glyma08g09560.1	mRNA	6804233	6806400	+	Exon	6805169	6805370
Gm08	6805241	G	G	G	G	G	A	-	G	G	-	G	G	G	G	G	G	A	G	G	Glyma08g09560.1	mRNA	6804233	6806400	+	Exon	6805169	6805370
Gm08	6805291	T	T	T	T	T	T	T	T	T	T	T	T	T	T	T	T	T	T	T	Glyma08g09560.1	mRNA	6804233	6806400	+	Exon	6805169	6805370
Gm08	6805318	A	-	R	G	G	G	G	A	G	A	G	G	G	G	G	G	G	G	G	Glyma08g09560.1	mRNA	6804233	6806400	+	Exon	6805169	6805370
Gm08	6805373	T	T	T	Y	T	T	-	T	T	T	T	C	C	T	C	T	T	C	T	Glyma08g09560.1	mRNA	6804233	6806400	+
Gm08	6805432	G	G	G	G	G	G	G	G	G	G	G	G	G	G	G	G	G	G	G	Glyma08g09560.1	mRNA	6804233	6806400	+	Exon	6805408	6805547
Gm08	6805437	A	A	A	A	A	A	A	A	A	A	A	A	A	A	A	A	A	A	G	Glyma08g09560.1	mRNA	6804233	6806400	+	Exon	6805408	6805547
Gm08	6805438	C	C	C	C	C	T	-	C	C	-	C	C	C	C	C	C	T	-	C	Glyma08g09560.1	mRNA	6804233	6806400	+	Exon	6805408	6805547
Gm08	6805449	A	A	A	G	A	A	A	A	A	-	A	G	G	G	G	A	R	-	A	Glyma08g09560.1	mRNA	6804233	6806400	+	Exon	6805408	6805547
Gm08	6805506	C	-	C	C	T	C	T	C	T	C	T	C	C	C	-	T	C	C	T	Glyma08g09560.1	mRNA	6804233	6806400	+	Exon	6805408	6805547
Gm08	6805515	C	C	C	C	C	C	C	C	C	C	C	C	C	C	C	C	C	C	C	Glyma08g09560.1	mRNA	6804233	6806400	+	Exon	6805408	6805547
Gm08	6805523	T	-	T	C	Y	T	-	T	T	T	T	C	C	C	-	T	T	C	T	Glyma08g09560.1	mRNA	6804233	6806400	+	Exon	6805408	6805547
Gm08	6805532	A	A	A	A	A	A	A	A	A	A	A	A	A	A	A	A	A	A	A	Glyma08g09560.1	mRNA	6804233	6806400	+	Exon	6805408	6805547
Gm08	6805592	T	C	T	-	C	T	C	T	C	-	C	-	-	-	-	C	T	-	C	Glyma08g09560.1	mRNA	6804233	6806400	+
Gm08	6805601	C	A	C	-	A	C	A	C	A	-	A	-	-	-	-	A	C	-	C	Glyma08g09560.1	mRNA	6804233	6806400	+
Gm08	6805611	C	C	C	T	C	C	C	C	C	C	C	T	T	T	-	C	C	-	C	Glyma08g09560.1	mRNA	6804233	6806400	+
Gm08	6805681	A	G	A	G	G	G	G	A	G	A	G	G	G	G	G	G	-	G	G	Glyma08g09560.1	mRNA	6804233	6806400	+
Gm08	6805689	A	C	A	C	C	C	C	A	C	A	C	C	C	C	C	C	-	C	C	Glyma08g09560.1	mRNA	6804233	6806400	+
Gm08	6805700	T	T	T	T	T	C	T	T	T	T	T	T	T	T	T	T	C	T	T	Glyma08g09560.1	mRNA	6804233	6806400	+
Gm08	6805726	C	C	C	T	C	C	C	C	C	C	C	T	T	T	T	C	C	T	C	Glyma08g09560.1	mRNA	6804233	6806400	+
Gm08	6805734	C	C	C	C	C	C	C	C	C	C	C	C	C	C	C	C	C	C	C	Glyma08g09560.1	mRNA	6804233	6806400	+
Gm08	6805751	T	-	C	C	C	C	-	C	C	C	-	C	C	C	C	C	C	C	T	Glyma08g09560.1	mRNA	6804233	6806400	+
Gm08	6805758	C	-	C	C	T	C	-	C	T	C	-	C	C	C	C	T	C	C	C	Glyma08g09560.1	mRNA	6804233	6806400	+
Gm08	6805766	T	-	T	T	-	T	-	T	G	G	-	T	K	K	K	G	K	T	T	Glyma08g09560.1	mRNA	6804233	6806400	+
Gm08	6805779	C	-	-	C	A	C	-	C	M	C	-	C	C	C	C	C	C	C	C	Glyma08g09560.1	mRNA	6804233	6806400	+
Gm08	6805786	G	-	-	A	G	G	-	G	G	G	-	A	R	R	G	-	G	A	G	Glyma08g09560.1	mRNA	6804233	6806400	+
Gm08	6805825	A	A	A	A	A	A	A	A	A	A	A	A	A	A	A	A	A	A	A	Glyma08g09560.1	mRNA	6804233	6806400	+
Gm08	6805857	T	C	T	C	-	C	C	T	C	T	C	C	C	C	C	C	C	C	T	Glyma08g09560.1	mRNA	6804233	6806400	+
Gm08	6805872	A	G	A	G	G	G	-	A	G	A	G	-	G	G	G	G	G	G	A	Glyma08g09560.1	mRNA	6804233	6806400	+
Gm08	6805875	A	G	A	G	G	G	-	A	G	A	G	-	G	G	G	G	-	G	A	Glyma08g09560.1	mRNA	6804233	6806400	+
Gm08	6805899	C	C	C	C	C	C	C	C	C	C	C	C	C	C	C	C	C	C	C	Glyma08g09560.1	mRNA	6804233	6806400	+
Gm08	6805930	G	G	G	G	G	G	G	G	G	G	G	G	G	G	G	G	G	G	G	Glyma08g09560.1	mRNA	6804233	6806400	+
Gm08	6805995	C	C	C	G	C	C	C	C	C	-	C	G	G	G	-	C	C	G	C	Glyma08g09560.1	mRNA	6804233	6806400	+
Gm08	6805999	C	C	C	T	C	C	C	C	C	-	C	T	T	T	T	C	C	T	C	Glyma08g09560.1	mRNA	6804233	6806400	+
Gm08	6806226	G	G	G	T	G	G	G	G	G	G	G	T	T	T	T	G	-	T	G	Glyma08g09560.1	mRNA	6804233	6806400	+
Gm08	6806732	A	A	A	C	A	A	A	A	A	A	A	C	C	C	C	A	A	C	A	Glyma08g09570.1	mRNA	6806034	6809559	+
Gm08	6806828	G	G	G	G	G	G	G	G	G	G	G	G	G	G	G	G	G	G	A	Glyma08g09570.1	mRNA	6806034	6809559	+
Gm08	6807516	C	C	C	T	C	C	C	C	C	-	C	T	T	T	T	C	C	T	C	Glyma08g09570.1	mRNA	6806034	6809559	+
Gm08	6807903	A	A	A	A	A	A	A	A	A	A	A	A	A	A	A	A	A	A	A	Glyma08g09570.1	mRNA	6806034	6809559	+
Gm08	6808095	A	G	A	A	G	A	G	A	G	A	G	A	A	A	A	G	A	-	G	Glyma08g09570.1	mRNA	6806034	6809559	+
Gm08	6808118	T	T	T	T	T	G	T	T	T	T	T	T	T	T	T	T	G	-	T	Glyma08g09570.1	mRNA	6806034	6809559	+
Gm08	6808267	T	T	T	C	T	T	T	T	T	T	-	C	C	C	C	T	T	-	T	Glyma08g09570.1	mRNA	6806034	6809559	+
Gm08	6809146	G	A	G	G	A	G	A	G	A	G	A	G	G	G	G	A	G	G	G	Glyma08g09570.1	mRNA	6806034	6809559	+
Gm08	6809933	A	G	A	-	G	G	G	A	G	A	G	G	G	G	G	G	G	-	G
Gm08	6809941	G	G	G	-	G	G	G	G	G	G	G	C	C	C	C	G	G	-	G
Gm08	6809947	T	C	T	-	C	T	C	T	C	T	C	-	-	-	-	C	T	-	C
Gm08	6810014	T	C	T	-	C	C	C	T	C	T	C	-	-	-	-	C	C	-	C
Gm08	6810188	C	C	C	-	C	T	C	C	C	C	C	-	C	C	C	C	T	C	C
Gm08	6810236	A	G	A	G	G	G	G	A	G	A	G	G	G	G	G	-	G	G	A
Gm08	6810252	A	G	A	G	G	G	G	G	G	G	G	G	G	G	G	-	G	G	A
Gm08	6810278	G	G	G	G	G	G	G	G	G	G	G	G	G	G	G	G	G	G	A
Gm08	6810297	C	C	C	C	C	C	C	C	C	C	C	C	C	C	C	C	C	C	C
Gm08	6810316	G	G	G	G	G	G	G	G	G	G	G	G	G	G	G	G	G	G	A
Gm08	6810350	G	-	G	K	-	-	G	G	-	K	G	-	-	-	T	G	-	-	G
Gm08	6810528	G	G	G	A	G	G	G	G	G	G	G	A	A	A	A	G	G	A	G
Gm08	6810621	A	-	A	T	A	T	A	A	A	A	A	T	T	T	T	A	T	T	A
Gm08	6810803	T	T	-	C	T	T	T	T	T	T	T	C	C	C	C	T	T	C	T	Glyma08g09580.1	mRNA	6810627	6812242	-	Exon	6810766	6810848
Gm08	6810832	C	C	C	T	C	T	C	C	C	C	C	T	-	T	T	C	T	T	C	Glyma08g09580.1	mRNA	6810627	6812242	-	Exon	6810766	6810848
Gm08	6810835	G	G	G	G	G	G	G	G	G	G	G	G	-	G	G	G	G	G	G	Glyma08g09580.1	mRNA	6810627	6812242	-	Exon	6810766	6810848
Gm08	6810933	A	A	A	A	A	C	-	A	A	A	A	A	A	A	A	A	C	A	A	Glyma08g09580.1	mRNA	6810627	6812242	-
Gm08	6811358	C	C	C	T	C	C	C	C	C	C	C	T	T	T	T	C	C	-	C	Glyma08g09580.1	mRNA	6810627	6812242	-
Gm08	6811539	G	G	G	C	G	G	G	G	G	G	G	C	C	C	C	G	G	C	G	Glyma08g09580.1	mRNA	6810627	6812242	-
Gm08	6811606	C	C	C	C	C	C	C	C	C	C	C	C	C	C	C	C	C	C	A	Glyma08g09580.1	mRNA	6810627	6812242	-
Gm08	6811672	A	A	A	A	A	A	A	A	A	A	W	A	A	A	A	T	-	A	A	Glyma08g09580.1	mRNA	6810627	6812242	-
Gm08	6811915	A	A	A	A	A	A	A	A	A	A	A	A	A	A	A	A	A	A	A	Glyma08g09580.1	mRNA	6810627	6812242	-
Gm08	6812126	G	G	G	G	G	G	G	G	G	G	G	G	G	G	G	G	G	G	G	Glyma08g09590.1	mRNA	6811950	6815944	+
Gm08	6812162	T	T	T	T	T	T	T	T	T	T	T	T	T	T	T	T	T	T	T	Glyma08g09590.1	mRNA	6811950	6815944	+	Exon	6812160	6812242
Gm08	6812220	G	G	G	G	G	G	G	G	G	G	G	G	G	G	G	G	G	G	G	Glyma08g09590.1	mRNA	6811950	6815944	+	Exon	6812160	6812242
Gm08	6812223	T	T	T	T	T	T	T	T	T	T	T	T	T	T	T	T	T	T	T	Glyma08g09590.1	mRNA	6811950	6815944	+	Exon	6812160	6812242
Gm08	6812253	A	A	A	A	A	A	A	A	A	A	A	A	A	A	A	A	A	A	T	Glyma08g09590.1	mRNA	6811950	6815944	+
Gm08	6812275	A	-	A	T	A	A	A	A	A	A	A	T	T	T	-	A	A	T	A	Glyma08g09590.1	mRNA	6811950	6815944	+
Gm08	6812577	G	G	A	A	G	A	G	A	G	A	G	A	A	A	A	G	A	A	A	Glyma08g09590.1	mRNA	6811950	6815944	+
Gm08	6812707	G	G	A	A	G	A	G	A	G	G	G	A	A	A	A	G	A	-	G	Glyma08g09590.1	mRNA	6811950	6815944	+
Gm08	6812757	G	G	C	C	G	C	-	C	G	G	G	C	C	C	C	G	C	C	G	Glyma08g09590.1	mRNA	6811950	6815944	+
Gm08	6812917	G	G	A	A	G	A	G	A	G	-	G	A	A	A	A	G	A	A	G	Glyma08g09590.1	mRNA	6811950	6815944	+	Exon	6812815	6813147
Gm08	6812954	T	T	A	A	T	A	T	A	T	T	T	A	A	A	A	T	A	A	T	Glyma08g09590.1	mRNA	6811950	6815944	+	Exon	6812815	6813147
Gm08	6812985	G	G	G	G	G	G	G	G	G	G	G	G	G	G	G	G	G	G	G	Glyma08g09590.1	mRNA	6811950	6815944	+	Exon	6812815	6813147
Gm08	6813026	A	A	A	A	A	A	A	A	A	A	A	A	A	A	A	A	A	A	A	Glyma08g09590.1	mRNA	6811950	6815944	+	Exon	6812815	6813147
Gm08	6813280	T	T	A	A	T	A	-	A	T	T	T	A	A	A	A	T	-	A	T	Glyma08g09590.1	mRNA	6811950	6815944	+
Gm08	6813442	G	G	-	-	G	A	-	-	G	G	G	-	A	A	-	G	-	A	G	Glyma08g09590.1	mRNA	6811950	6815944	+	Exon	6813426	6813588
Gm08	6813446	A	A	-	A	A	R	-	-	A	A	A	-	G	R	A	-	-	-	A	Glyma08g09590.1	mRNA	6811950	6815944	+	Exon	6813426	6813588
Gm08	6813859	G	G	G	G	G	T	-	-	G	G	G	G	G	G	-	G	T	G	G	Glyma08g09590.1	mRNA	6811950	6815944	+
Gm08	6814002	G	G	G	G	G	G	G	G	G	G	G	G	G	G	G	G	G	G	G	Glyma08g09590.1	mRNA	6811950	6815944	+
Gm08	6814017	A	A	T	T	A	T	A	T	A	A	A	T	T	T	T	A	T	T	A	Glyma08g09590.1	mRNA	6811950	6815944	+
Gm08	6814194	C	C	T	T	C	T	C	T	C	C	C	T	T	T	T	C	T	T	C	Glyma08g09590.1	mRNA	6811950	6815944	+
Gm08	6814276	T	T	C	C	T	C	-	C	T	T	T	C	C	C	C	T	C	C	T	Glyma08g09590.1	mRNA	6811950	6815944	+
Gm08	6814322	T	T	A	A	-	A	T	A	T	T	T	A	A	A	A	T	A	A	T	Glyma08g09590.1	mRNA	6811950	6815944	+
Gm08	6814338	G	G	G	G	G	G	G	G	G	G	G	G	G	G	G	G	G	G	G	Glyma08g09590.1	mRNA	6811950	6815944	+
Gm08	6814390	T	T	T	A	T	T	T	T	T	T	T	A	A	A	A	T	T	A	T	Glyma08g09590.1	mRNA	6811950	6815944	+
Gm08	6814431	G	G	G	A	G	G	-	G	G	G	G	A	A	A	A	G	G	A	G	Glyma08g09590.1	mRNA	6811950	6815944	+
Gm08	6815048	T	T	C	C	Y	C	T	C	T	T	T	C	C	C	C	T	C	C	T	Glyma08g09590.1	mRNA	6811950	6815944	+
Gm08	6815092	A	A	A	T	A	A	A	A	A	A	A	T	T	T	T	A	A	T	A	Glyma08g09590.1	mRNA	6811950	6815944	+	Exon	6815072	6815107
Gm08	6815374	G	G	G	T	G	G	-	G	G	G	G	T	T	T	T	G	G	T	G	Glyma08g09590.1	mRNA	6811950	6815944	+	Exon	6815149	6815406
Gm08	6815462	C	C	-	T	C	T	C	T	C	-	C	T	T	T	T	C	T	T	C	Glyma08g09590.1	mRNA	6811950	6815944	+
Gm08	6815502	T	T	T	T	T	T	T	T	T	T	T	T	T	T	T	T	T	T	T	Glyma08g09590.1	mRNA	6811950	6815944	+
Gm08	6815526	T	T	T	T	T	T	T	T	T	T	T	T	T	T	T	T	T	T	T	Glyma08g09590.1	mRNA	6811950	6815944	+
Gm08	6815593	A	A	C	C	A	C	-	C	A	A	A	C	C	C	C	A	C	C	A	Glyma08g09590.1	mRNA	6811950	6815944	+
Gm08	6815691	T	T	T	C	T	T	T	T	T	T	T	C	C	C	C	T	T	C	T	Glyma08g09590.1	mRNA	6811950	6815944	+
Gm08	6815737	T	T	T	T	T	T	T	T	T	T	T	W	W	T	W	T	W	W	T	Glyma08g09590.1	mRNA	6811950	6815944	+
Gm08	6815739	T	T	T	T	T	T	T	T	T	T	T	T	T	T	T	T	T	T	T	Glyma08g09590.1	mRNA	6811950	6815944	+
Gm08	6815757	G	G	A	R	G	G	-	A	G	-	G	R	G	G	G	G	G	R	G	Glyma08g09590.1	mRNA	6811950	6815944	+
Gm08	6816760	C	C	T	T	C	T	C	T	C	-	C	T	T	T	T	C	T	T	T
Gm08	6816939	T	T	T	T	T	T	T	T	T	T	T	T	T	T	T	T	T	T	T
Gm08	6816966	T	-	-	A	T	A	T	A	T	A	T	A	A	A	A	T	A	A	A
Gm08	6817014	G	G	G	G	G	G	G	G	G	G	G	G	G	G	G	G	G	G	G
Gm08	6817036	A	-	-	A	A	A	-	-	A	A	A	T	A	A	T	A	T	-	A
Gm08	6817037	A	-	-	T	A	T	-	-	A	A	A	A	T	T	A	A	A	-	A
Gm08	6817040	A	A	-	A	A	A	-	-	A	A	A	T	A	A	T	A	-	A	A
Gm08	6817041	A	A	-	T	A	T	-	-	A	A	A	A	T	T	A	A	-	T	A
Gm08	6817268	C	C	C	Y	C	Y	C	-	-	C	C	-	-	Y	-	C	C	-	C
Gm08	6817271	A	A	-	W	A	W	A	A	-	A	A	A	-	A	-	A	T	-	A
Gm08	6817307	A	A	-	G	A	G	A	G	A	A	A	G	G	G	G	A	G	G	A
Gm08	6818236	C	C	C	C	C	C	C	C	C	C	C	C	C	C	C	C	C	C	C
Gm08	6818711	A	A	C	C	A	C	A	C	A	C	A	C	C	C	C	A	C	C	C
Gm08	6818781	G	G	G	G	G	A	G	G	G	G	G	G	G	G	G	G	G	G	G
Gm08	6818941	G	G	A	G	G	A	-	A	G	A	G	G	G	G	G	G	A	G	A	Glyma08g09600.1	mRNA	6818884	6821288	-	Exon	6818884	6818973
Gm08	6819609	A	A	C	A	A	A	A	C	A	A	A	A	A	A	A	A	A	A	A	Glyma08g09600.1	mRNA	6818884	6821288	-	Exon	6819405	6821288
Gm08	6819662	C	C	C	C	C	G	C	C	C	-	C	C	C	C	C	C	G	C	C	Glyma08g09600.1	mRNA	6818884	6821288	-	Exon	6819405	6821288
Gm08	6820267	T	T	T	T	T	T	T	T	T	T	T	T	T	T	T	T	T	T	A	Glyma08g09600.1	mRNA	6818884	6821288	-	Exon	6819405	6821288
Gm08	6820522	T	T	T	T	T	T	T	T	T	T	T	T	T	T	T	T	T	T	T	Glyma08g09600.1	mRNA	6818884	6821288	-	Exon	6819405	6821288
Gm08	6820557	A	A	A	A	A	A	A	A	A	A	A	A	A	A	A	A	A	A	G	Glyma08g09600.1	mRNA	6818884	6821288	-	Exon	6819405	6821288
Gm08	6820740	A	A	A	A	A	A	A	A	A	A	A	A	A	A	A	A	A	A	T	Glyma08g09600.1	mRNA	6818884	6821288	-	Exon	6819405	6821288
Gm08	6821883	G	G	G	G	G	G	G	G	G	G	G	G	G	G	G	G	G	G	G
Gm08	6822020	T	T	T	C	T	T	T	T	T	T	T	C	C	C	C	T	T	C	T
Gm08	6822639	G	G	G	G	G	A	G	G	G	G	-	G	G	G	-	G	A	G	G
Gm08	6822763	C	C	C	C	C	C	C	C	C	C	C	C	C	C	C	C	C	C	G
Gm08	6822800	T	T	C	C	T	C	T	C	T	T	T	C	C	C	C	T	C	C	T
Gm08	6822804	A	A	C	C	A	C	-	C	A	A	A	C	C	C	C	A	M	C	A
Gm08	6822850	T	T	T	T	T	T	T	T	T	T	T	T	T	T	T	T	T	T	T
Gm08	6822911	C	C	C	T	C	C	C	C	C	C	C	T	T	T	-	C	C	T	C
Gm08	6823000	T	T	-	G	-	T	-	-	T	T	T	G	G	G	G	T	T	G	T
Gm08	6823253	C	C	C	C	C	C	C	C	C	C	C	C	C	C	C	C	C	C	C
Gm08	6823272	C	C	G	C	C	C	-	G	C	C	C	C	C	C	-	C	C	C	C
Gm08	6823275	A	A	A	G	A	A	-	A	A	A	A	G	G	R	-	A	A	G	A
Gm08	6823286	T	T	C	C	T	C	-	C	T	T	T	C	C	Y	-	T	C	C	T
Gm08	6823290	T	T	C	C	T	T	-	C	T	C	T	C	C	Y	-	T	C	C	C
Gm08	6823360	C	C	C	T	C	C	C	C	C	-	C	T	T	T	T	C	C	-	C
Gm08	6823395	T	T	C	Y	T	C	T	C	T	T	T	C	C	C	C	T	C	C	T
Gm08	6823412	G	G	G	G	G	G	G	G	G	G	G	G	G	G	G	G	G	G	G
Gm08	6823468	C	C	T	T	C	T	C	T	C	C	C	T	T	Y	-	C	T	T	C
Gm08	6823493	C	C	-	-	C	A	C	-	C	C	C	-	-	C	-	C	-	-	C
Gm08	6823555	A	A	-	T	A	T	A	T	A	-	A	T	T	T	T	A	T	T	T
Gm08	6823693	C	C	A	A	C	A	C	A	C	-	C	A	A	A	A	C	A	A	C
Gm08	6823998	A	A	-	-	A	W	-	-	A	-	A	A	-	W	A	A	A	A	A
Gm08	6824004	A	A	A	A	A	W	A	-	A	A	A	-	-	W	T	A	-	W	A
Gm08	6824083	T	T	T	T	T	T	T	T	T	T	T	T	T	T	T	T	T	T	A
Gm08	6824117	A	A	A	A	A	A	A	-	A	A	A	A	A	A	A	A	A	-	A
Gm08	6824123	T	T	T	T	T	T	T	T	T	T	T	T	T	T	T	T	T	T	G
Gm08	6824133	A	-	T	T	A	T	A	-	A	-	A	T	T	T	T	A	T	-	A
Gm08	6824160	A	A	A	A	A	A	A	A	A	A	A	A	A	A	A	A	A	A	A
Gm08	6824189	T	T	C	C	T	C	-	C	T	C	T	C	C	C	C	T	C	C	C
Gm08	6824269	A	A	G	A	A	A	A	G	A	G	A	A	A	A	-	A	A	-	G
Gm08	6824290	G	G	T	G	G	G	G	T	G	T	G	G	G	G	-	G	G	-	T
Gm08	6824313	T	T	C	C	T	C	T	-	T	C	T	C	C	C	-	T	C	C	C
Gm08	6824325	A	A	A	A	A	A	A	A	A	A	A	A	A	A	A	A	A	A	A
Gm08	6824340	T	T	C	C	T	C	-	C	T	-	T	C	C	C	C	T	C	C	C
Gm08	6824349	T	T	T	T	T	C	T	T	T	-	T	T	T	T	T	T	C	T	T
Gm08	6824355	C	C	C	C	C	C	C	C	C	C	C	C	C	C	C	C	C	C	T
Gm08	6824407	C	C	-	T	C	-	C	-	C	-	C	T	T	T	-	C	-	T	C
Gm08	6824417	T	T	-	A	T	A	T	-	T	-	T	A	A	A	-	T	-	A	T
Gm08	6824449	A	-	T	T	A	T	A	T	A	-	A	T	T	T	-	A	T	T	A
Gm08	6824516	G	G	G	G	G	G	G	G	G	G	G	G	G	G	G	G	G	G	A
Gm08	6824518	A	A	A	A	A	A	A	A	A	A	A	A	A	A	A	A	A	A	C
Gm08	6824520	G	G	G	A	G	G	G	G	G	G	G	A	A	A	A	G	G	A	G
Gm08	6824551	C	C	C	A	C	C	C	C	C	C	-	A	A	A	A	C	C	A	C
Gm08	6824647	A	A	A	A	A	T	-	A	A	A	A	A	A	A	-	A	T	A	A
Gm08	6824695	A	A	A	T	A	T	A	-	A	-	A	-	T	T	T	A	-	T	A
Gm08	6824737	A	A	A	-	A	W	A	-	A	-	A	T	-	-	A	A	-	-	A
Gm08	6824757	A	A	-	T	A	T	A	-	A	-	A	T	T	T	-	A	-	-	A
Gm08	6824874	C	C	T	-	C	-	C	-	C	T	C	-	T	T	T	C	-	-	C
Gm08	6825074	T	-	-	-	T	-	-	-	T	-	-	-	A	A	A	T	-	-	T
Gm08	6825193	T	T	T	T	T	T	T	T	T	T	T	T	T	T	T	T	T	T	T
Gm08	6825239	T	T	-	T	-	W	T	T	T	-	T	T	W	T	T	T	-	-	T
Gm08	6825240	A	A	-	A	-	A	A	A	W	-	A	A	A	W	T	A	-	-	A
Gm08	6825303	T	T	A	T	T	T	T	A	T	A	T	T	T	T	T	T	T	T	A
Gm08	6826013	G	G	G	G	G	G	G	G	G	G	G	G	G	G	G	G	G	G	G	Glyma08g09610.1	mRNA	6825799	6831802	+
Gm08	6826227	G	G	G	A	G	A	G	G	G	G	G	A	A	A	A	G	A	-	G	Glyma08g09610.1	mRNA	6825799	6831802	+
Gm08	6826278	A	A	G	A	A	A	A	G	A	-	A	A	A	A	A	A	A	A	A	Glyma08g09610.1	mRNA	6825799	6831802	+
Gm08	6826410	A	A	A	T	-	T	A	A	A	A	-	T	T	T	T	A	T	T	A	Glyma08g09610.1	mRNA	6825799	6831802	+
Gm08	6827498	T	T	T	T	T	T	T	T	T	T	T	T	T	T	T	T	T	T	T	Glyma08g09610.1	mRNA	6825799	6831802	+	Exon	6827496	6827745
Gm08	6827518	T	T	T	G	T	T	T	T	T	T	T	G	G	G	-	T	T	G	T	Glyma08g09610.1	mRNA	6825799	6831802	+	Exon	6827496	6827745
Gm08	6827735	C	C	T	T	C	T	-	T	C	T	C	T	T	T	-	C	T	T	T	Glyma08g09610.1	mRNA	6825799	6831802	+	Exon	6827496	6827745
Gm08	6827920	T	T	T	T	T	T	T	T	T	T	T	T	T	T	T	T	T	T	A	Glyma08g09610.1	mRNA	6825799	6831802	+
Gm08	6828118	G	G	A	A	G	A	G	A	G	G	G	A	A	A	A	G	A	A	G	Glyma08g09610.1	mRNA	6825799	6831802	+
Gm08	6828428	C	C	C	T	C	T	C	C	C	C	C	T	T	T	T	C	T	-	C	Glyma08g09610.1	mRNA	6825799	6831802	+	Exon	6828167	6828652
Gm08	6828869	T	T	-	G	-	G	T	T	T	T	T	G	G	G	G	T	-	G	T	Glyma08g09610.1	mRNA	6825799	6831802	+
Gm08	6829002	G	G	A	G	G	G	G	A	G	G	G	G	G	G	-	G	-	G	G	Glyma08g09610.1	mRNA	6825799	6831802	+
Gm08	6829075	A	A	W	-	-	-	A	T	A	A	A	-	-	-	-	A	-	-	A	Glyma08g09610.1	mRNA	6825799	6831802	+
Gm08	6829076	G	G	G	G	G	G	G	G	G	G	G	G	G	G	G	G	G	G	G	Glyma08g09610.1	mRNA	6825799	6831802	+
Gm08	6829089	T	T	Y	-	T	C	T	T	T	-	T	C	C	C	-	T	C	C	T	Glyma08g09610.1	mRNA	6825799	6831802	+
Gm08	6829182	T	T	T	T	T	T	T	T	T	T	T	T	T	T	T	T	T	T	C	Glyma08g09610.1	mRNA	6825799	6831802	+
Gm08	6829407	C	C	C	C	C	C	C	C	C	C	C	C	C	C	C	C	C	C	C	Glyma08g09610.1	mRNA	6825799	6831802	+
Gm08	6829449	T	T	T	G	T	G	T	T	T	T	T	G	G	G	G	T	G	G	T	Glyma08g09610.1	mRNA	6825799	6831802	+
Gm08	6829528	A	A	A	G	A	G	A	A	A	A	A	G	G	G	G	A	G	G	A	Glyma08g09610.1	mRNA	6825799	6831802	+
Gm08	6830282	C	C	C	A	C	A	C	C	C	C	C	A	A	A	A	C	A	A	C	Glyma08g09610.1	mRNA	6825799	6831802	+
Gm08	6830594	G	G	G	G	G	T	-	G	G	G	G	G	G	G	G	G	T	G	G	Glyma08g09610.1	mRNA	6825799	6831802	+
Gm08	6830988	T	T	C	C	T	C	T	C	T	T	T	C	C	C	C	T	C	C	T	Glyma08g09610.1	mRNA	6825799	6831802	+
Gm08	6831350	C	C	C	T	C	T	-	C	C	C	C	T	T	T	T	C	T	T	C	Glyma08g09610.1	mRNA	6825799	6831802	+
Gm08	6831522	G	G	G	G	G	G	G	G	G	G	G	G	G	G	G	G	G	G	G	Glyma08g09610.1	mRNA	6825799	6831802	+	Exon	6831513	6831715
Gm08	6831850	G	G	G	G	G	G	G	G	G	G	G	G	G	G	G	G	G	G	G
Gm08	6832160	A	A	A	G	A	G	A	-	A	A	A	G	G	G	-	R	G	-	A
Gm08	6832499	A	A	A	A	A	A	A	A	A	A	A	A	A	A	A	A	A	A	G
Gm08	6832822	G	G	G	G	G	C	G	G	G	G	G	G	G	G	G	G	C	G	G	Glyma08g09620.1	mRNA	6832576	6833582	-	Exon	6832576	6832944
Gm08	6832899	T	T	T	C	T	T	T	T	T	T	T	C	C	C	C	T	T	C	T	Glyma08g09620.1	mRNA	6832576	6833582	-	Exon	6832576	6832944
Gm08	6833465	A	A	C	C	A	C	-	C	A	C	A	C	C	C	C	A	C	C	C	Glyma08g09620.1	mRNA	6832576	6833582	-
Gm08	6833576	T	T	A	A	T	A	T	A	T	A	T	A	W	A	A	T	A	A	A	Glyma08g09620.1	mRNA	6832576	6833582	-	Exon	6833482	6833582
Gm08	6833702	C	C	T	C	C	C	C	T	C	C	C	C	C	C	C	C	C	C	C
Gm08	6833854	A	A	A	-	A	A	A	A	A	A	A	-	M	M	C	A	A	-	A
Gm08	6833969	T	T	G	G	T	G	T	G	K	G	T	G	G	G	G	T	G	G	G
Gm08	6833973	C	C	C	C	C	T	C	C	C	C	C	C	C	C	C	C	T	C	T
Gm08	6834068	C	C	C	T	C	T	-	C	C	C	C	T	T	T	T	C	T	T	T
Gm08	6834250	A	A	A	A	A	A	A	A	A	A	A	A	A	A	A	A	A	A	G
Gm08	6834263	T	T	T	A	T	T	T	T	T	T	T	A	A	A	A	T	T	A	T
Gm08	6834471	T	T	T	C	T	C	T	T	T	T	T	C	C	C	C	T	C	C	C
Gm08	6834492	C	C	C	C	C	C	C	C	C	C	C	C	C	C	C	C	C	C	A
Gm08	6834556	C	C	C	G	C	G	-	C	C	C	C	G	G	G	G	C	G	G	G
Gm08	6834699	A	A	G	G	A	G	-	G	A	G	A	-	G	G	G	A	G	G	G
Gm08	6834716	C	C	C	T	C	T	-	C	C	C	C	T	T	T	T	C	T	T	T
Gm08	6834719	T	T	T	T	T	Y	-	T	T	-	T	T	T	T	T	T	C	T	C
Gm08	6834925	G	G	G	G	G	C	-	G	G	G	G	G	G	G	G	G	C	G	G
Gm08	6835322	A	A	A	G	A	G	A	A	A	A	A	G	G	G	G	A	G	G	G
Gm08	6835635	C	C	C	A	C	A	C	C	C	C	C	A	A	A	A	C	A	-	A
Gm08	6835693	G	A	G	G	A	G	A	G	A	G	A	G	G	G	G	A	G	-	G
Gm08	6835716	T	T	T	C	-	C	T	T	T	T	T	C	C	C	C	T	C	-	C
Gm08	6835720	T	T	G	G	-	G	T	G	T	G	T	G	G	G	G	T	G	-	G
Gm08	6835746	A	A	A	A	A	T	A	A	A	A	A	A	A	A	A	A	T	A	A
Gm08	6835752	C	C	C	A	C	A	C	C	C	C	C	A	A	A	A	C	A	A	A
Gm08	6835777	C	C	C	T	C	C	C	C	C	C	C	T	Y	T	-	C	C	T	C
Gm08	6835793	G	G	G	A	G	A	G	G	G	G	G	-	A	A	-	G	A	A	A
Gm08	6835794	C	C	C	C	C	T	C	C	C	T	C	-	C	C	-	C	T	C	C
Gm08	6835798	G	G	G	A	G	G	G	G	G	G	G	-	A	A	-	G	G	G	G
Gm08	6835807	A	A	G	G	A	G	A	G	A	A	A	-	G	G	-	A	G	-	G
Gm08	6835856	C	C	C	C	C	C	C	C	C	C	C	C	C	C	C	C	C	C	C
Gm08	6835894	T	T	C	C	T	-	T	C	T	C	T	C	C	C	C	T	C	-	C
Gm08	6835899	A	A	G	G	-	-	A	G	A	G	A	G	G	G	G	A	G	-	G
Gm08	6835916	T	T	T	C	-	C	T	T	T	T	T	C	C	C	-	T	C	C	T
Gm08	6835920	G	G	A	G	-	C	G	A	G	G	G	G	G	G	-	G	C	G	C
Gm08	6835973	T	T	-	A	T	A	T	A	T	A	T	A	A	A	A	T	A	A	A
Gm08	6836049	T	T	C	T	T	T	T	C	T	-	T	T	T	T	T	T	T	T	T
Gm08	6836089	A	A	A	A	A	W	A	A	A	-	A	-	A	A	A	A	A	T	A
Gm08	6836091	T	T	T	T	T	W	T	T	T	-	T	-	T	T	T	T	T	A	T
Gm08	6836302	T	T	T	A	T	A	T	T	T	T	T	-	A	A	A	T	-	-	T
Gm08	6836307	A	A	A	T	A	T	A	A	A	A	A	-	T	T	T	A	-	-	A
Gm08	6836308	A	A	A	-	A	T	A	A	A	A	A	-	T	T	T	A	-	-	A
Gm08	6836440	G	-	-	-	G	-	-	-	-	-	T	-	G	-	G	G	G	-	G
Gm08	6836441	T	-	-	-	T	-	-	-	-	-	K	-	T	-	T	T	T	-	T
Gm08	6836583	A	A	A	-	A	W	A	A	A	A	A	-	-	W	-	A	T	A	A
Gm08	6836585	T	T	T	-	T	A	T	T	T	T	T	-	-	W	-	T	A	T	T
Gm08	6836934	G	-	G	C	G	C	G	G	G	G	G	C	C	C	-	G	C	-	C
Gm08	6836959	A	A	A	A	A	G	A	A	A	A	A	A	A	A	A	A	-	-	A
Gm08	6837007	T	T	T	T	T	T	T	T	T	T	T	T	T	T	T	T	T	T	T
Gm08	6837013	A	A	A	G	A	G	-	-	A	A	A	G	G	G	G	A	-	G	A
Gm08	6837080	G	G	G	A	G	A	G	G	G	G	G	A	A	A	A	G	A	A	G
Gm08	6837148	T	T	T	T	T	T	T	T	T	T	T	T	T	T	T	T	T	T	C
Gm08	6837243	C	C	A	C	C	C	C	A	C	C	C	C	C	C	C	C	C	C	C
Gm08	6837351	C	C	-	C	C	G	C	C	C	C	C	C	C	C	-	C	G	C	C
Gm08	6837355	T	T	T	T	T	T	T	T	T	T	T	T	T	T	T	T	T	T	C
Gm08	6837467	C	C	C	C	C	C	C	C	C	C	C	C	C	C	C	C	C	C	A
Gm08	6837471	C	C	C	T	C	T	-	C	C	C	C	T	T	T	T	C	T	T	T
Gm08	6837488	A	A	A	W	A	-	-	A	W	A	A	-	A	W	-	A	-	A	A
Gm08	6837569	C	C	C	A	C	A	C	C	C	C	-	A	A	A	A	C	A	-	A
Gm08	6837755	T	T	C	C	-	C	T	C	T	T	T	C	C	C	C	T	C	C	C
Gm08	6837866	A	A	A	G	A	G	A	A	A	A	A	G	G	G	G	A	G	G	G
Gm08	6837869	A	A	A	G	A	G	A	A	A	A	A	G	G	G	G	A	G	G	G
Gm08	6837955	C	C	C	T	C	T	C	C	C	C	C	T	T	T	T	C	T	T	T
Gm08	6837958	G	G	G	G	G	G	G	G	G	G	G	G	G	G	G	G	G	G	T
Gm08	6837962	C	C	C	T	C	C	C	C	C	C	C	T	T	T	T	C	C	T	C
Gm08	6837974	C	C	C	C	C	T	C	C	C	C	C	C	C	C	C	C	T	C	C
Gm08	6837976	A	A	A	G	A	G	A	A	A	A	A	G	G	G	G	A	G	G	G
Gm08	6838020	C	C	C	T	C	T	-	C	C	C	C	T	T	T	T	C	T	T	T
Gm08	6838024	G	G	A	G	G	G	-	A	G	G	G	G	G	G	G	G	G	G	G
Gm08	6838111	G	G	G	A	G	-	G	G	G	G	G	A	A	-	-	G	-	A	A
Gm08	6838122	A	C	C	C	C	-	C	C	C	C	C	C	C	-	-	C	-	-	A
Gm08	6838125	A	A	G	G	A	-	A	G	A	A	A	G	G	-	-	A	-	-	A
Gm08	6838142	G	G	G	A	G	A	G	G	G	R	G	A	A	A	A	G	A	-	G
Gm08	6838165	G	G	A	G	G	G	G	A	G	G	G	G	G	G	G	G	G	-	G
Gm08	6838166	G	G	A	G	G	G	G	A	G	G	G	G	G	G	G	G	G	-	G
Gm08	6838196	G	G	A	G	G	G	-	A	G	G	G	G	G	G	G	G	G	-	G
Gm08	6838209	G	G	G	A	G	G	-	G	G	G	G	A	A	A	A	G	G	-	G
Gm08	6838249	T	T	W	T	T	A	-	W	T	-	T	A	T	-	-	T	T	-	T
Gm08	6838252	G	G	G	G	G	G	-	G	G	-	G	-	G	-	-	G	G	-	G
Gm08	6838435	C	C	C	T	C	C	C	C	C	-	C	T	T	T	T	C	C	-	C
Gm08	6838490	A	A	A	A	A	A	A	A	A	A	A	A	A	A	A	A	A	A	A
Gm08	6838496	A	A	A	A	A	A	A	A	A	A	A	A	A	W	A	A	W	T	A
Gm08	6838497	T	T	T	T	T	T	T	T	T	T	T	T	W	W	T	T	W	A	T
Gm08	6838516	A	A	A	-	A	-	A	A	A	A	A	A	W	A	W	A	W	A	A
Gm08	6838517	G	R	G	-	G	-	G	G	G	G	G	A	R	G	R	G	R	G	G
Gm08	6838570	T	W	T	W	T	T	T	T	T	T	T	-	W	T	A	T	W	-	T
Gm08	6838571	C	M	C	M	C	C	C	C	C	C	C	-	M	C	A	C	M	-	C
Gm08	6838742	T	T	T	T	T	T	T	T	T	T	T	T	T	T	T	T	T	T	T	Glyma08g09630.1	mRNA	6838620	6842685	+
Gm08	6838767	G	G	G	G	G	G	G	G	G	G	G	G	G	G	G	G	G	G	G	Glyma08g09630.1	mRNA	6838620	6842685	+
Gm08	6839510	A	A	A	A	A	A	A	A	A	A	A	A	A	A	A	A	A	A	A	Glyma08g09630.1	mRNA	6838620	6842685	+
Gm08	6839644	G	G	A	A	G	A	G	A	G	A	G	A	A	A	A	G	A	A	A	Glyma08g09630.1	mRNA	6838620	6842685	+
Gm08	6839828	G	G	G	G	G	G	G	G	G	G	G	G	G	G	G	G	G	G	G	Glyma08g09630.1	mRNA	6838620	6842685	+
Gm08	6839922	C	C	C	T	C	T	C	C	C	C	C	T	T	T	T	C	T	-	T	Glyma08g09630.1	mRNA	6838620	6842685	+
Gm08	6839953	C	C	C	T	C	C	C	C	C	C	C	T	T	T	T	C	C	T	C	Glyma08g09630.1	mRNA	6838620	6842685	+
Gm08	6840075	T	T	G	G	T	G	-	G	T	G	T	G	G	G	G	T	G	-	G	Glyma08g09630.1	mRNA	6838620	6842685	+
Gm08	6840232	C	C	C	C	C	C	C	C	C	C	C	C	C	C	C	C	C	C	T	Glyma08g09630.1	mRNA	6838620	6842685	+
Gm08	6840429	C	C	C	C	C	C	C	C	C	C	C	C	C	C	C	C	C	C	C	Glyma08g09630.1	mRNA	6838620	6842685	+
Gm08	6840643	T	T	T	C	T	T	-	T	T	T	T	C	C	C	-	T	T	C	T	Glyma08g09630.1	mRNA	6838620	6842685	+	Exon	6840476	6842368
Gm08	6840727	C	C	T	C	C	C	C	T	C	T	C	C	C	C	C	C	C	C	C	Glyma08g09630.1	mRNA	6838620	6842685	+	Exon	6840476	6842368
Gm08	6840981	G	G	G	G	G	G	G	G	G	G	G	G	G	G	G	G	G	G	G	Glyma08g09630.1	mRNA	6838620	6842685	+	Exon	6840476	6842368
Gm08	6841372	T	T	T	C	T	T	-	T	T	T	T	T	T	C	C	T	T	T	T	Glyma08g09630.1	mRNA	6838620	6842685	+	Exon	6840476	6842368
Gm08	6841376	G	G	A	G	G	G	-	A	G	G	G	G	G	G	G	G	G	G	G	Glyma08g09630.1	mRNA	6838620	6842685	+	Exon	6840476	6842368
Gm08	6841484	C	C	C	G	C	C	C	C	C	C	C	G	G	G	G	C	C	-	C	Glyma08g09630.1	mRNA	6838620	6842685	+	Exon	6840476	6842368
Gm08	6841537	T	T	C	C	T	C	T	C	T	C	T	C	C	C	C	T	C	C	C	Glyma08g09630.1	mRNA	6838620	6842685	+	Exon	6840476	6842368
Gm08	6841630	A	A	A	A	A	A	A	A	A	A	A	A	A	A	A	A	A	A	G	Glyma08g09630.1	mRNA	6838620	6842685	+	Exon	6840476	6842368
Gm08	6842238	A	A	A	A	A	G	A	A	A	A	A	A	A	A	A	A	G	A	A	Glyma08g09630.1	mRNA	6838620	6842685	+	Exon	6840476	6842368
Gm08	6842420	T	T	T	T	T	T	T	T	T	T	T	T	T	T	T	T	T	T	T	Glyma08g09630.1	mRNA	6838620	6842685	+
Gm08	6842818	T	T	T	A	T	T	T	T	T	T	T	A	A	A	A	T	T	A	T
Gm08	6843338	A	A	A	A	A	A	A	A	A	A	A	A	A	A	A	A	A	A	A
Gm08	6843415	A	A	A	A	A	A	A	A	A	A	A	A	A	A	A	A	A	A	A
Gm08	6843776	C	C	C	T	C	T	C	C	C	C	C	T	T	T	T	C	T	T	T
Gm08	6843805	A	A	C	C	A	C	A	C	A	C	-	-	C	C	C	A	C	C	A
Gm08	6843825	A	-	W	T	-	A	A	T	A	A	A	-	T	T	T	A	A	A	A
Gm08	6843972	G	G	G	C	G	G	G	G	G	G	G	C	C	C	C	G	G	C	G
Gm08	6844133	A	A	A	A	A	A	A	A	A	A	A	A	A	A	A	A	A	A	A
Gm08	6844181	C	C	G	C	C	C	C	G	-	-	C	C	C	C	C	C	C	C	C
Gm08	6844218	C	C	C	C	C	C	C	C	-	-	C	C	C	C	C	C	A	-	C
Gm08	6844339	T	T	T	-	T	A	T	T	T	T	T	-	-	A	-	T	-	-	T
Gm08	6844602	A	A	A	-	A	A	A	A	A	A	A	G	-	G	-	A	A	-	A
Gm08	6844754	G	G	G	G	G	C	G	G	S	G	G	G	G	G	G	G	C	G	G
Gm08	6844989	T	T	T	T	T	C	-	T	T	T	T	T	T	T	T	T	C	T	T
Gm08	6845001	A	A	A	A	A	A	A	A	A	A	A	A	A	A	A	A	A	A	A
Gm08	6845017	C	C	T	T	C	T	-	T	C	C	C	T	T	T	T	C	T	T	T
Gm08	6845759	G	G	A	G	G	A	-	A	G	G	G	-	G	A	R	G	A	-	G
Gm08	6845768	T	T	-	W	T	A	-	A	T	T	T	T	A	T	T	T	A	-	T
Gm08	6845838	A	A	A	A	A	A	A	A	A	A	A	A	A	A	A	A	A	A	A
Gm08	6845893	A	A	T	A	A	T	A	T	A	-	A	A	A	A	A	A	T	-	A
Gm08	6846045	C	C	T	C	C	T	C	T	C	C	C	C	C	C	C	C	T	C	C
Gm08	6846114	C	C	C	C	C	C	C	C	C	C	C	C	C	C	C	C	C	C	G
Gm08	6846174	C	C	-	C	C	A	-	C	C	C	C	C	C	C	C	-	A	C	C
Gm08	6846355	T	T	T	T	T	T	T	T	T	T	T	T	T	T	T	T	T	T	T
Gm08	6846376	G	G	G	G	G	T	-	G	G	-	G	G	G	G	-	G	T	G	G
Gm08	6846460	C	C	C	A	C	C	C	-	C	C	C	A	A	A	-	C	C	-	C
Gm08	6846532	T	T	-	T	T	C	T	-	T	T	-	T	T	T	T	T	C	-	T
Gm08	6846626	G	G	G	G	G	A	G	G	G	G	G	G	G	G	G	G	A	G	G
Gm08	6846652	G	G	G	G	G	G	G	G	G	G	G	G	G	G	G	G	G	G	A
Gm08	6846661	A	A	G	A	A	A	A	G	A	A	A	A	A	A	A	A	A	A	A
Gm08	6846670	A	A	A	G	A	A	A	-	A	A	A	G	G	G	G	A	A	G	G
Gm08	6846777	G	G	G	G	-	A	G	G	G	G	G	G	G	G	G	G	-	G	G
Gm08	6846790	G	G	G	G	G	A	G	G	G	G	G	G	G	G	G	G	-	G	G
Gm08	6846792	G	G	A	G	G	A	G	A	G	G	G	G	G	G	G	G	-	G	G
Gm08	6846880	A	A	A	G	-	A	A	-	A	A	A	G	G	G	G	A	A	G	G
Gm08	6847067	T	T	T	T	T	T	T	T	T	T	T	T	T	T	T	T	T	T	A
Gm08	6847267	T	T	T	T	T	T	T	T	T	T	T	T	T	T	T	T	T	T	T
Gm08	6847328	G	G	G	G	G	G	G	G	G	G	G	G	G	G	G	G	G	G	G
Gm08	6847329	A	A	A	A	A	A	A	A	A	A	A	A	A	A	A	A	A	A	A
Gm08	6847370	G	G	G	A	-	-	-	G	G	-	-	A	-	A	A	G	-	A	G
Gm08	6848735	C	C	T	C	C	C	C	T	C	C	-	C	C	C	C	C	C	C	C	Glyma08g09640.1	mRNA	6848641	6853412	-
Gm08	6848849	C	C	C	C	C	C	C	C	C	C	C	C	C	C	C	C	C	C	T	Glyma08g09640.1	mRNA	6848641	6853412	-
Gm08	6850064	A	A	T	A	A	A	A	T	A	A	A	A	A	A	A	A	A	A	A	Glyma08g09640.1	mRNA	6848641	6853412	-	Exon	6850021	6850074
Gm08	6850477	C	C	C	C	C	C	C	C	C	C	C	C	C	C	C	C	C	C	C	Glyma08g09640.1	mRNA	6848641	6853412	-
Gm08	6850711	T	T	T	T	T	T	-	T	T	T	T	A	-	T	T	T	A	T	T	Glyma08g09640.1	mRNA	6848641	6853412	-
Gm08	6850740	G	G	G	G	G	G	G	G	G	G	G	G	G	G	G	G	G	G	T	Glyma08g09640.1	mRNA	6848641	6853412	-
Gm08	6850753	C	C	C	C	C	C	C	C	C	C	C	C	C	C	C	C	C	C	T	Glyma08g09640.1	mRNA	6848641	6853412	-
Gm08	6850798	C	C	C	C	C	Y	C	C	C	C	C	C	C	C	C	C	Y	C	C	Glyma08g09640.1	mRNA	6848641	6853412	-
Gm08	6850938	C	C	C	C	C	T	-	C	C	-	C	C	C	C	C	C	C	-	C	Glyma08g09640.1	mRNA	6848641	6853412	-
Gm08	6851175	G	G	G	A	G	G	G	G	G	G	G	A	A	A	A	G	G	A	G	Glyma08g09640.1	mRNA	6848641	6853412	-
Gm08	6851274	T	T	T	T	T	T	T	T	T	T	T	T	T	T	T	T	T	T	A	Glyma08g09640.1	mRNA	6848641	6853412	-
Gm08	6851537	T	T	G	G	K	G	T	G	T	T	T	G	G	G	-	T	G	G	G	Glyma08g09640.1	mRNA	6848641	6853412	-
Gm08	6851591	C	C	T	T	C	T	C	T	C	C	C	T	T	T	T	C	T	T	T	Glyma08g09640.1	mRNA	6848641	6853412	-
Gm08	6851648	G	G	G	G	G	-	G	G	G	G	G	G	G	G	-	G	C	G	G	Glyma08g09640.1	mRNA	6848641	6853412	-
Gm08	6852217	G	G	G	G	G	G	G	G	G	G	G	G	G	G	G	G	G	G	A	Glyma08g09640.1	mRNA	6848641	6853412	-
Gm08	6852703	A	A	A	G	A	A	A	A	A	-	A	G	G	-	-	A	A	G	G	Glyma08g09640.1	mRNA	6848641	6853412	-
Gm08	6852879	A	A	A	T	A	A	A	A	A	A	A	A	W	W	-	A	A	-	A	Glyma08g09640.1	mRNA	6848641	6853412	-
Gm08	6853149	C	C	C	Y	C	C	C	C	C	C	C	Y	T	T	T	C	C	T	C	Glyma08g09640.1	mRNA	6848641	6853412	-	Exon	6853097	6853261
Gm08	6853263	G	G	G	G	G	G	G	G	G	G	G	G	G	G	G	G	G	G	G	Glyma08g09640.1	mRNA	6848641	6853412	-
Gm08	6853292	C	C	C	C	C	C	C	C	C	C	C	C	C	C	C	C	C	C	C	Glyma08g09640.1	mRNA	6848641	6853412	-
Gm08	6853338	A	A	G	G	A	G	-	G	A	-	A	G	G	G	G	A	G	G	G	Glyma08g09640.1	mRNA	6848641	6853412	-
Gm08	6853395	T	T	A	T	T	T	T	A	T	T	T	T	T	T	T	T	T	T	T	Glyma08g09640.1	mRNA	6848641	6853412	-
Gm08	6853499	C	C	C	A	C	C	-	C	C	C	C	A	M	A	A	C	C	A	C
Gm08	6853522	A	A	A	A	A	A	A	A	A	A	A	A	A	A	A	A	A	A	G
Gm08	6853535	A	A	A	G	A	G	-	A	-	A	A	G	A	R	-	A	R	R	A
Gm08	6853809	A	A	A	R	A	A	A	A	-	A	A	-	-	R	G	A	-	G	A
Gm08	6853813	A	A	G	R	A	G	A	G	-	A	A	-	-	R	A	A	-	-	A
Gm08	6853814	G	G	G	G	G	G	G	G	G	G	G	G	G	G	G	G	G	G	G
Gm08	6853815	A	A	A	R	A	A	A	A	-	A	A	-	-	R	R	A	-	-	A
Gm08	6853868	G	G	G	G	G	G	G	G	G	G	G	G	G	G	G	G	G	G	C
Gm08	6853910	T	-	T	A	T	T	T	T	T	T	T	A	A	A	A	T	T	A	T
Gm08	6853991	A	A	A	T	A	A	A	A	A	A	A	T	T	T	T	A	A	T	A
Gm08	6854175	A	A	A	A	A	T	A	A	A	A	A	A	A	A	A	A	T	A	A
Gm08	6854213	T	T	T	T	T	G	T	T	T	T	T	T	T	T	T	T	-	T	T
Gm08	6854216	A	A	A	A	A	T	A	A	A	A	A	A	A	A	A	A	-	A	A
Gm08	6854217	T	T	T	T	T	A	T	T	T	T	T	T	T	T	T	T	-	T	T
Gm08	6854256	G	G	G	G	G	C	G	G	G	G	G	G	G	G	G	G	C	G	G
Gm08	6854420	C	C	C	C	C	T	C	C	C	C	C	C	C	C	C	C	T	C	C
Gm08	6854595	G	G	G	G	G	G	G	G	G	G	G	G	G	G	G	G	G	G	A
Gm08	6854623	G	G	G	G	G	C	G	G	G	-	G	G	G	G	G	G	C	G	G
Gm08	6854643	A	A	A	T	A	A	A	A	A	-	A	T	A	T	T	A	A	A	A
Gm08	6854760	T	T	T	T	T	T	T	T	T	T	T	T	T	T	T	T	T	T	T
Gm08	6854869	G	G	G	G	G	G	G	G	G	G	G	G	G	G	G	G	G	G	G
Gm08	6854893	T	T	A	T	T	A	T	T	T	T	T	T	T	T	T	T	A	T	A
Gm08	6854900	T	T	T	T	T	T	T	T	T	T	T	T	T	T	T	T	T	T	A
Gm08	6854973	A	A	G	A	A	G	A	A	A	A	A	A	A	A	A	-	G	-	A
Gm08	6854987	G	G	T	G	G	T	G	G	G	G	G	G	G	G	G	-	T	-	G
Gm08	6854991	A	A	C	A	A	C	A	A	A	A	-	A	A	A	A	-	C	-	C
Gm08	6855070	G	G	T	G	G	T	G	G	G	G	G	G	G	G	G	-	T	-	T
Gm08	6855107	T	T	G	T	T	G	-	T	T	T	T	T	T	T	T	T	G	-	G
Gm08	6855135	C	C	T	C	C	T	C	C	C	C	C	C	C	C	C	C	T	-	C
Gm08	6855147	T	T	C	T	T	C	T	T	T	T	T	T	T	T	T	T	C	-	C
Gm08	6855148	A	A	T	A	A	T	A	A	A	A	A	A	A	A	A	A	T	-	T
Gm08	6855149	A	A	A	C	A	A	A	A	A	A	A	A	A	C	C	A	A	-	A
Gm08	6855322	A	A	G	A	A	G	A	A	A	A	A	A	A	A	A	A	G	A	G
Gm08	6855407	A	A	A	A	A	A	A	A	A	A	A	A	A	A	A	A	A	A	A
Gm08	6855583	A	A	T	A	A	T	A	A	A	A	-	-	A	A	-	A	T	-	T
Gm08	6855617	C	C	C	C	C	C	C	C	C	C	C	C	C	C	C	C	C	C	C
Gm08	6855633	T	T	C	T	T	C	T	T	T	T	T	T	T	T	-	T	-	T	C
Gm08	6855712	G	G	G	G	G	G	G	G	G	G	G	G	G	G	G	G	G	G	G
Gm08	6855715	C	C	C	C	C	C	C	C	C	C	C	C	C	C	C	C	C	C	C
Gm08	6855721	C	C	C	C	C	C	C	C	C	C	C	C	C	C	C	C	C	C	C
Gm08	6855728	A	A	A	A	A	A	A	A	A	A	A	A	A	A	A	A	A	A	G
Gm08	6855733	C	C	C	C	C	C	C	C	C	C	C	C	C	C	C	C	C	C	T
Gm08	6855765	G	G	G	G	G	G	G	G	G	G	G	G	G	G	G	G	G	G	G
Gm08	6855798	A	A	A	A	A	A	A	A	A	A	A	A	A	A	A	A	A	-	A
Gm08	6855799	G	G	G	A	G	A	G	G	G	G	G	A	A	A	A	G	A	-	G
Gm08	6855800	T	T	T	T	T	T	T	T	T	T	T	T	T	T	T	T	T	T	T
Gm08	6855854	T	T	T	T	T	T	T	T	T	T	T	T	T	T	T	T	T	T	T
Gm08	6855856	T	T	T	T	T	T	T	T	T	T	T	T	T	T	T	T	T	T	T
Gm08	6855964	A	A	A	A	A	A	A	A	A	A	A	A	A	A	A	A	A	A	A
Gm08	6856014	A	A	A	A	A	A	A	A	A	A	A	A	A	A	A	A	A	A	T
Gm08	6856063	A	A	A	A	A	A	A	A	A	A	A	A	A	A	A	A	A	A	T
Gm08	6856096	G	G	G	G	G	G	G	G	G	G	G	G	G	G	G	G	G	G	A
Gm08	6856641	C	C	C	C	C	C	C	C	C	Y	C	-	Y	C	C	Y	Y	T	C
Gm08	6856661	A	A	W	-	A	A	A	W	A	W	A	-	W	A	-	W	W	T	A
Gm08	6856678	C	C	C	T	C	C	C	C	C	C	C	T	Y	T	T	C	C	Y	C
Gm08	6856714	T	T	T	T	-	T	-	K	T	G	T	T	K	T	T	K	K	K	T
Gm08	6856899	A	A	A	A	A	A	A	A	A	A	A	A	A	A	A	A	A	A	T
Gm08	6857060	G	G	-	G	G	T	-	G	G	G	G	G	G	G	G	G	T	G	G
Gm08	6857220	T	T	A	A	T	A	T	T	T	T	T	A	A	A	A	T	A	-	A
Gm08	6857323	C	C	T	C	C	T	C	C	C	C	C	C	C	C	C	C	-	C	T
Gm08	6857388	A	A	A	W	A	-	A	A	A	A	A	-	-	W	W	A	A	A	A
Gm08	6857389	T	T	T	W	T	-	T	T	T	T	T	-	-	W	W	T	A	T	T
Gm08	6857396	A	A	T	A	A	-	A	A	A	-	A	-	A	A	A	A	T	A	T
Gm08	6857415	T	T	T	T	T	T	T	T	T	T	T	T	T	T	T	T	T	T	C
Gm08	6857418	A	A	A	A	A	T	A	A	A	A	A	-	A	A	A	A	T	A	A
Gm08	6857492	C	C	C	C	C	C	C	C	C	C	C	C	C	C	C	C	C	C	A
Gm08	6857625	C	C	C	C	C	C	C	C	C	C	C	C	C	C	C	C	C	C	T
Gm08	6857684	G	G	G	G	G	G	G	G	G	G	G	G	G	G	G	G	G	G	A
Gm08	6857720	T	T	T	T	T	C	T	T	T	T	T	T	-	T	T	T	C	T	T
Gm08	6857775	T	T	A	T	T	A	T	T	T	T	T	T	T	T	T	T	A	T	A
Gm08	6857777	T	T	A	T	T	A	T	T	T	T	T	T	T	T	T	T	A	T	A
Gm08	6857887	T	T	T	T	T	C	T	T	T	T	T	T	T	T	T	T	C	T	T
Gm08	6857983	A	A	A	A	A	C	-	A	A	A	A	A	A	A	A	M	C	A	A
Gm08	6858149	T	T	T	A	T	A	-	T	T	T	T	A	A	A	A	T	-	A	T
Gm08	6858394	A	A	A	A	A	A	A	A	A	A	A	A	A	A	A	A	A	A	T
Gm08	6858523	A	A	A	A	A	A	A	A	A	A	A	A	A	A	A	A	A	A	C
Gm08	6858588	G	G	G	G	G	A	G	G	G	G	G	G	G	G	G	G	A	-	G
Gm08	6858598	T	T	T	T	T	C	T	T	T	T	T	T	T	T	T	T	C	-	T
Gm08	6858616	A	A	A	A	A	A	A	A	A	A	A	A	A	A	A	A	A	A	T
Gm08	6858675	A	A	A	A	A	A	A	A	A	A	A	A	A	A	A	A	A	A	A
Gm08	6858695	A	A	A	A	A	G	A	A	A	-	A	A	A	A	A	A	G	A	A
Gm08	6858786	A	A	A	A	A	T	A	A	A	-	A	A	A	A	A	W	T	-	A
Gm08	6859114	C	C	C	C	C	C	C	C	C	C	C	C	C	C	C	C	C	C	C
Gm08	6859129	A	A	A	A	A	A	A	A	A	A	A	A	A	A	A	A	A	A	A
Gm08	6859143	A	A	A	A	A	A	A	A	A	A	A	A	A	A	A	A	A	A	A
Gm08	6859204	C	C	C	C	C	C	C	C	C	C	C	C	C	C	C	C	C	C	C	Glyma08g09650.1	mRNA	6859198	6861797	-	Exon	6859198	6859263
Gm08	6859206	C	C	C	C	C	C	C	C	C	C	C	C	C	C	C	C	C	C	C	Glyma08g09650.1	mRNA	6859198	6861797	-	Exon	6859198	6859263
Gm08	6859259	A	A	T	A	A	T	A	A	A	A	A	A	A	A	A	A	T	-	T	Glyma08g09650.1	mRNA	6859198	6861797	-	Exon	6859198	6859263
Gm08	6859460	A	A	A	A	A	A	A	A	A	A	A	A	A	A	A	A	A	A	A	Glyma08g09650.1	mRNA	6859198	6861797	-
Gm08	6859567	T	T	T	T	T	T	T	T	T	T	T	T	T	T	T	T	T	T	T	Glyma08g09650.1	mRNA	6859198	6861797	-	Exon	6859534	6859920
Gm08	6859583	T	T	T	T	T	T	T	T	T	T	T	T	T	T	T	T	T	T	T	Glyma08g09650.1	mRNA	6859198	6861797	-	Exon	6859534	6859920
Gm08	6859587	A	A	A	A	A	A	A	A	A	A	A	A	A	A	A	A	A	A	A	Glyma08g09650.1	mRNA	6859198	6861797	-	Exon	6859534	6859920
Gm08	6859589	G	G	G	G	G	G	G	G	G	G	G	G	G	G	G	G	G	G	G	Glyma08g09650.1	mRNA	6859198	6861797	-	Exon	6859534	6859920
Gm08	6859594	T	T	T	T	T	T	T	T	T	T	T	T	T	T	T	T	T	T	T	Glyma08g09650.1	mRNA	6859198	6861797	-	Exon	6859534	6859920
Gm08	6859612	T	T	T	T	T	T	T	T	T	T	T	T	T	T	T	T	T	T	T	Glyma08g09650.1	mRNA	6859198	6861797	-	Exon	6859534	6859920
Gm08	6859614	G	G	G	G	G	G	G	G	G	G	G	G	G	G	G	G	G	G	G	Glyma08g09650.1	mRNA	6859198	6861797	-	Exon	6859534	6859920
Gm08	6859618	A	A	A	G	A	A	A	A	A	A	A	R	G	R	G	A	A	G	A	Glyma08g09650.1	mRNA	6859198	6861797	-	Exon	6859534	6859920
Gm08	6859619	C	C	C	C	C	C	C	C	C	C	C	C	C	C	C	C	C	C	C	Glyma08g09650.1	mRNA	6859198	6861797	-	Exon	6859534	6859920
Gm08	6859632	G	G	G	G	G	G	G	G	G	G	G	G	G	G	G	G	G	G	G	Glyma08g09650.1	mRNA	6859198	6861797	-	Exon	6859534	6859920
Gm08	6859634	A	R	A	A	A	A	A	A	A	A	A	A	A	A	A	A	A	A	A	Glyma08g09650.1	mRNA	6859198	6861797	-	Exon	6859534	6859920
Gm08	6859656	G	G	G	G	G	G	G	G	G	G	G	G	G	G	G	G	G	G	G	Glyma08g09650.1	mRNA	6859198	6861797	-	Exon	6859534	6859920
Gm08	6859657	C	C	C	C	C	C	C	C	C	C	C	C	C	C	C	C	C	C	C	Glyma08g09650.1	mRNA	6859198	6861797	-	Exon	6859534	6859920
Gm08	6859675	G	G	G	G	G	G	G	G	G	G	G	G	G	G	G	G	G	G	G	Glyma08g09650.1	mRNA	6859198	6861797	-	Exon	6859534	6859920
Gm08	6859708	T	T	T	T	T	T	T	T	T	T	T	T	T	T	T	T	T	T	T	Glyma08g09650.1	mRNA	6859198	6861797	-	Exon	6859534	6859920
Gm08	6859798	A	A	A	A	A	A	A	A	A	A	A	A	A	A	A	A	A	A	A	Glyma08g09650.1	mRNA	6859198	6861797	-	Exon	6859534	6859920
Gm08	6859824	C	C	C	C	C	C	C	C	C	C	C	C	C	C	C	C	C	C	C	Glyma08g09650.1	mRNA	6859198	6861797	-	Exon	6859534	6859920
Gm08	6859857	T	T	T	T	T	T	T	T	T	T	T	T	T	T	T	T	T	T	T	Glyma08g09650.1	mRNA	6859198	6861797	-	Exon	6859534	6859920
Gm08	6859859	T	T	T	T	T	T	T	T	T	T	T	T	T	T	T	T	T	T	T	Glyma08g09650.1	mRNA	6859198	6861797	-	Exon	6859534	6859920
Gm08	6859861	T	T	T	T	T	T	T	T	T	T	T	T	T	T	T	T	T	T	T	Glyma08g09650.1	mRNA	6859198	6861797	-	Exon	6859534	6859920
Gm08	6859870	T	T	T	T	T	T	T	T	T	T	T	T	T	T	T	T	T	T	T	Glyma08g09650.1	mRNA	6859198	6861797	-	Exon	6859534	6859920
Gm08	6859873	C	C	C	C	C	C	C	C	C	C	C	C	C	C	C	C	C	C	C	Glyma08g09650.1	mRNA	6859198	6861797	-	Exon	6859534	6859920
Gm08	6859882	C	C	C	C	C	C	C	C	C	C	C	C	C	C	C	C	C	C	C	Glyma08g09650.1	mRNA	6859198	6861797	-	Exon	6859534	6859920
Gm08	6859894	G	G	G	G	G	G	G	G	G	G	G	G	G	G	G	G	G	G	G	Glyma08g09650.1	mRNA	6859198	6861797	-	Exon	6859534	6859920
Gm08	6859910	T	T	T	C	T	C	-	T	T	T	T	C	C	C	C	T	C	C	T	Glyma08g09650.1	mRNA	6859198	6861797	-	Exon	6859534	6859920
Gm08	6859912	G	G	G	G	G	G	G	G	G	G	G	G	G	G	G	G	G	G	G	Glyma08g09650.1	mRNA	6859198	6861797	-	Exon	6859534	6859920
Gm08	6859934	A	A	A	A	A	A	A	A	A	A	A	A	A	A	A	A	A	A	A	Glyma08g09650.1	mRNA	6859198	6861797	-
Gm08	6859937	A	A	A	A	A	A	A	A	A	A	A	A	A	A	A	A	A	A	A	Glyma08g09650.1	mRNA	6859198	6861797	-
Gm08	6859946	A	A	A	R	A	R	-	A	A	A	A	-	R	G	G	A	R	G	A	Glyma08g09650.1	mRNA	6859198	6861797	-
Gm08	6859951	G	G	G	G	G	G	G	G	G	G	G	G	G	G	G	G	G	G	G	Glyma08g09650.1	mRNA	6859198	6861797	-
Gm08	6859959	C	C	C	C	C	C	C	C	C	C	C	C	C	C	C	C	C	C	C	Glyma08g09650.1	mRNA	6859198	6861797	-
Gm08	6859978	T	T	T	Y	T	Y	-	T	T	T	T	C	C	C	-	T	C	C	T	Glyma08g09650.1	mRNA	6859198	6861797	-
Gm08	6859985	A	A	A	A	A	A	A	A	A	A	A	A	A	A	A	A	A	A	A	Glyma08g09650.1	mRNA	6859198	6861797	-
Gm08	6859998	C	C	C	C	C	C	C	C	C	C	C	C	C	C	C	C	C	C	C	Glyma08g09650.1	mRNA	6859198	6861797	-
Gm08	6860004	G	G	G	G	G	G	G	G	G	G	G	G	G	G	G	G	G	G	G	Glyma08g09650.1	mRNA	6859198	6861797	-
Gm08	6860017	G	G	G	G	G	G	G	G	G	G	G	G	G	G	G	G	G	G	G	Glyma08g09650.1	mRNA	6859198	6861797	-
Gm08	6860032	C	C	C	C	C	C	C	C	C	C	C	C	C	C	C	C	C	C	C	Glyma08g09650.1	mRNA	6859198	6861797	-
Gm08	6860037	A	A	A	A	A	A	A	A	A	A	A	A	A	A	A	A	A	A	A	Glyma08g09650.1	mRNA	6859198	6861797	-
Gm08	6860300	A	A	A	A	A	A	A	A	A	A	A	A	A	A	A	A	A	A	A	Glyma08g09650.1	mRNA	6859198	6861797	-
Gm08	6861082	G	G	G	A	G	A	G	G	G	G	G	A	A	A	A	G	-	-	G	Glyma08g09650.1	mRNA	6859198	6861797	-	Exon	6860711	6861126
Gm08	6861222	C	C	C	T	C	T	C	C	C	C	C	T	T	T	T	C	T	T	T	Glyma08g09650.1	mRNA	6859198	6861797	-
Gm08	6861239	C	C	C	C	C	C	C	C	C	C	C	C	C	C	C	C	C	C	T	Glyma08g09650.1	mRNA	6859198	6861797	-
Gm08	6861299	T	T	T	C	T	C	-	T	T	T	T	C	C	C	C	T	C	C	C	Glyma08g09650.1	mRNA	6859198	6861797	-	Exon	6861242	6861446
Gm08	6861347	G	G	G	C	-	C	-	G	G	G	G	C	C	C	C	G	C	C	C	Glyma08g09650.1	mRNA	6859198	6861797	-	Exon	6861242	6861446
Gm08	6861570	T	T	T	T	T	T	T	T	T	T	T	T	T	T	T	T	T	T	A	Glyma08g09650.1	mRNA	6859198	6861797	-
Gm08	6861665	C	C	C	C	C	C	C	C	C	C	C	C	C	C	C	C	C	C	C	Glyma08g09650.1	mRNA	6859198	6861797	-
Gm08	6861709	A	A	T	T	A	T	A	A	A	A	A	T	T	T	T	-	T	T	T	Glyma08g09650.1	mRNA	6859198	6861797	-
Gm08	6862065	T	T	T	T	A	T	T	T	T	T	T	T	T	T	-	A	T	-	T
Gm08	6862068	G	G	C	C	G	C	G	G	G	G	G	C	C	C	-	G	C	-	C
Gm08	6862142	A	-	A	-	A	A	A	A	A	A	A	A	A	C	-	A	-	-	A
Gm08	6862143	T	-	C	-	T	C	T	T	T	T	T	C	C	C	-	T	-	-	T
Gm08	6862446	T	T	T	A	T	T	T	T	T	T	T	A	A	A	A	T	T	-	T
Gm08	6862495	T	T	T	T	T	T	T	T	T	T	T	T	T	T	T	T	T	T	T
Gm08	6862536	T	T	T	W	T	T	T	T	T	T	T	A	W	T	-	T	T	-	T
Gm08	6862538	A	A	A	W	A	A	A	A	A	A	A	T	W	A	-	A	A	-	A
Gm08	6862684	G	G	G	A	G	G	G	G	G	G	G	A	A	A	A	G	G	A	G
Gm08	6862793	G	-	G	A	G	G	G	G	G	G	G	A	A	A	-	G	G	A	A
Gm08	6862971	A	A	T	T	A	T	A	A	A	-	A	A	T	W	-	A	T	-	A
Gm08	6862972	T	T	T	-	T	T	T	T	T	-	T	T	-	W	-	T	T	T	T
Gm08	6862996	A	A	T	T	A	T	-	A	A	-	A	W	-	T	-	A	T	T	T
Gm08	6863102	T	T	A	T	T	A	T	T	T	T	T	T	T	T	-	T	A	-	T
Gm08	6863161	A	A	A	A	A	-	A	A	A	A	A	W	T	-	-	A	W	-	A
Gm08	6863166	C	C	T	Y	C	C	C	C	C	C	C	Y	C	-	-	C	C	-	C
Gm08	6863167	A	A	A	M	A	A	A	A	A	A	A	M	A	-	-	A	A	-	A
Gm08	6863443	G	G	A	A	G	A	G	G	G	G	G	A	A	A	A	G	A	A	A
Gm08	6863570	T	T	T	A	T	-	T	T	T	T	T	A	-	A	A	T	A	A	T
Gm08	6863577	T	T	T	T	T	T	T	T	T	T	T	T	T	T	T	T	T	T	T
Gm08	6863589	C	C	C	T	C	-	C	C	C	C	C	T	-	T	T	C	-	T	C
Gm08	6863603	G	G	G	G	G	G	G	G	G	G	G	G	G	G	G	G	G	G	G
Gm08	6863610	T	T	C	C	T	C	T	T	T	T	T	C	C	C	C	T	C	-	C
Gm08	6863617	C	C	C	T	C	C	C	C	C	C	C	T	T	T	T	C	C	-	C
Gm08	6863628	C	C	C	C	C	C	C	C	C	C	C	C	C	C	C	C	C	C	T
Gm08	6863686	A	A	-	-	-	A	-	A	-	T	-	T	-	-	-	-	-	-	A
Gm08	6863687	A	A	-	-	-	A	-	A	-	T	-	T	-	-	-	-	-	-	A
Gm08	6863688	A	A	-	-	-	A	A	A	-	T	-	-	-	-	-	-	-	-	A
Gm08	6863712	G	G	A	A	G	A	G	G	G	G	-	A	A	A	-	G	-	A	A
Gm08	6864072	T	T	T	T	T	T	T	T	T	T	T	T	T	T	T	T	T	T	T
Gm08	6864124	A	A	-	A	A	T	A	-	A	A	A	-	A	A	A	A	T	A	A
Gm08	6864126	A	A	-	A	A	T	A	-	A	A	A	-	A	A	A	A	T	A	A
Gm08	6864291	C	-	T	T	C	T	C	-	C	C	C	T	T	T	T	C	T	T	T
Gm08	6864417	A	A	A	A	A	A	A	A	A	A	A	A	A	A	A	A	A	A	A	Glyma08g09660.1	mRNA	6864393	6866809	-
Gm08	6864451	A	A	R	R	-	A	A	A	A	A	A	A	R	A	-	A	R	-	A	Glyma08g09660.1	mRNA	6864393	6866809	-
Gm08	6864452	G	G	R	R	A	G	G	G	G	G	G	A	G	G	-	G	R	-	G	Glyma08g09660.1	mRNA	6864393	6866809	-
Gm08	6864531	G	G	G	G	G	A	-	G	G	G	G	G	G	G	-	G	A	G	G	Glyma08g09660.1	mRNA	6864393	6866809	-
Gm08	6864539	A	A	T	T	A	T	A	A	A	A	A	T	T	T	-	A	T	T	T	Glyma08g09660.1	mRNA	6864393	6866809	-
Gm08	6864705	A	A	A	A	A	R	-	A	A	A	A	A	A	A	A	A	R	A	A	Glyma08g09660.1	mRNA	6864393	6866809	-	Exon	6864614	6865081
Gm08	6864709	T	T	T	T	T	T	T	T	T	T	T	T	T	T	T	T	T	T	T	Glyma08g09660.1	mRNA	6864393	6866809	-	Exon	6864614	6865081
Gm08	6864728	T	T	T	T	T	T	T	T	T	T	T	T	T	T	T	T	T	T	T	Glyma08g09660.1	mRNA	6864393	6866809	-	Exon	6864614	6865081
Gm08	6864750	G	G	G	G	G	G	G	G	G	G	G	G	G	G	G	G	G	G	G	Glyma08g09660.1	mRNA	6864393	6866809	-	Exon	6864614	6865081
Gm08	6864757	A	A	A	A	A	A	A	A	A	A	A	A	A	A	A	A	A	A	A	Glyma08g09660.1	mRNA	6864393	6866809	-	Exon	6864614	6865081
Gm08	6864780	T	T	T	T	T	T	T	T	T	T	T	T	T	T	T	T	T	T	T	Glyma08g09660.1	mRNA	6864393	6866809	-	Exon	6864614	6865081
Gm08	6864793	A	A	A	A	A	A	A	A	A	A	A	A	A	A	A	A	A	A	A	Glyma08g09660.1	mRNA	6864393	6866809	-	Exon	6864614	6865081
Gm08	6864795	G	G	G	G	G	G	G	G	G	G	G	G	G	G	G	G	G	G	G	Glyma08g09660.1	mRNA	6864393	6866809	-	Exon	6864614	6865081
Gm08	6864799	G	G	G	G	G	G	G	G	G	G	G	G	G	G	G	G	G	G	G	Glyma08g09660.1	mRNA	6864393	6866809	-	Exon	6864614	6865081
Gm08	6865034	C	C	C	C	C	C	C	C	C	C	C	C	C	C	C	C	C	C	C	Glyma08g09660.1	mRNA	6864393	6866809	-	Exon	6864614	6865081
Gm08	6865055	G	G	G	G	G	G	G	G	G	G	G	G	G	G	G	G	G	G	G	Glyma08g09660.1	mRNA	6864393	6866809	-	Exon	6864614	6865081
Gm08	6865061	C	C	C	C	C	C	C	C	C	C	C	C	C	C	C	C	C	C	C	Glyma08g09660.1	mRNA	6864393	6866809	-	Exon	6864614	6865081
Gm08	6865073	T	T	T	T	T	T	T	T	T	T	T	T	T	T	T	T	T	T	T	Glyma08g09660.1	mRNA	6864393	6866809	-	Exon	6864614	6865081
Gm08	6865087	A	A	A	A	A	A	A	A	A	A	A	A	A	A	A	A	A	A	A	Glyma08g09660.1	mRNA	6864393	6866809	-
Gm08	6865144	A	A	A	A	A	A	A	A	A	A	A	A	A	A	A	A	A	A	A	Glyma08g09660.1	mRNA	6864393	6866809	-
Gm08	6865416	T	T	C	T	T	T	-	T	T	T	T	T	T	T	T	T	T	T	T	Glyma08g09660.1	mRNA	6864393	6866809	-	Exon	6865343	6865596
Gm08	6865446	A	A	A	A	A	A	A	A	A	A	A	A	A	A	A	A	A	A	A	Glyma08g09660.1	mRNA	6864393	6866809	-	Exon	6865343	6865596
Gm08	6865858	A	A	G	G	A	G	A	A	A	A	A	G	G	G	G	A	G	G	A	Glyma08g09660.1	mRNA	6864393	6866809	-	Exon	6865715	6866130
Gm08	6866072	A	A	T	T	A	T	A	A	A	A	A	T	T	T	-	A	T	T	A	Glyma08g09660.1	mRNA	6864393	6866809	-	Exon	6865715	6866130
Gm08	6866168	A	A	G	G	A	A	A	A	A	-	A	G	G	G	G	A	A	G	A	Glyma08g09660.1	mRNA	6864393	6866809	-
Gm08	6867004	A	A	G	G	A	-	A	A	-	A	A	A	-	A	-	A	-	-	A
Gm08	6867042	T	T	A	A	T	T	T	T	T	T	T	A	A	A	A	T	T	-	T
Gm08	6867069	T	T	C	C	T	T	T	T	T	T	T	C	C	C	C	T	T	-	T
Gm08	6867112	A	A	T	T	A	T	A	A	A	A	A	W	-	-	-	A	T	-	A
Gm08	6867114	T	T	T	T	T	T	T	T	T	T	T	T	T	T	T	T	T	T	A
Gm08	6867121	T	T	T	-	T	G	T	T	T	T	T	T	-	T	-	T	G	-	T
Gm08	6867177	C	C	-	-	-	-	C	-	C	C	C	A	-	A	-	C	A	-	C
Gm08	6867216	T	T	T	T	T	T	T	T	T	T	T	T	T	T	T	T	T	T	T
Gm08	6867251	A	A	-	T	A	A	-	A	A	A	A	T	T	-	-	A	A	-	A
Gm08	6867253	T	T	-	A	T	T	-	T	T	T	T	A	A	-	-	T	T	-	T
Gm08	6867258	A	A	-	T	A	A	-	-	A	A	A	T	T	-	-	A	A	-	A
Gm08	6867259	T	T	-	A	T	T	T	-	T	T	T	A	A	-	-	T	T	-	T
Gm08	6867293	T	T	T	T	T	T	T	T	T	T	T	T	T	T	T	T	T	T	T
Gm08	6867336	G	G	G	G	G	G	G	G	G	G	G	G	G	G	G	G	G	G	G
Gm08	6867368	G	A	-	G	G	A	G	G	G	G	-	-	-	G	-	G	A	G	G
Gm08	6867521	A	A	-	T	A	A	A	-	A	A	A	-	T	-	-	A	A	-	A
Gm08	6867550	T	T	-	Y	T	T	T	T	T	-	T	C	C	C	-	T	T	-	T
Gm08	6867568	T	T	-	A	T	A	T	T	T	-	T	A	A	A	-	T	A	A	T
Gm08	6867643	T	T	C	T	T	T	T	-	T	-	-	C	C	C	C	T	T	C	T
Gm08	6867645	A	A	A	A	A	A	A	A	A	A	A	A	A	A	A	A	A	A	A
Gm08	6867654	A	A	A	A	A	M	-	-	A	-	-	A	A	A	A	A	M	A	A
Gm08	6867655	C	C	C	C	C	C	-	-	C	-	-	T	T	T	T	C	C	T	C
Gm08	6867663	C	C	A	A	C	C	C	-	C	-	-	C	C	C	C	C	C	-	C
Gm08	6867669	C	C	C	C	C	C	C	-	C	-	-	T	T	T	T	C	C	-	C
Gm08	6867673	G	G	G	G	G	G	G	-	G	-	-	-	A	-	-	G	G	-	G
Gm08	6867700	G	-	-	-	G	A	G	G	G	-	G	-	-	-	-	G	A	-	G
Gm08	6867708	A	A	-	-	A	G	A	A	A	-	A	-	-	-	-	A	G	-	A
Gm08	6867711	G	G	-	-	G	A	G	G	G	-	G	-	-	-	-	G	A	-	G
Gm08	6867725	T	T	-	T	T	-	T	T	T	T	T	-	-	-	-	T	C	-	T
Gm08	6867761	T	T	-	-	-	-	T	C	T	C	T	-	-	-	-	T	C	-	T
Gm08	6867819	T	-	-	C	T	C	T	T	T	T	T	-	-	C	-	T	C	-	T
Gm08	6867837	T	-	-	C	T	T	T	T	T	T	-	-	-	C	-	T	T	-	T
Gm08	6867850	T	-	-	A	T	A	T	A	T	A	-	-	-	-	-	T	A	-	T
Gm08	6867887	T	-	-	-	T	C	-	T	T	Y	T	-	-	-	-	T	C	-	T
Gm08	6867920	C	C	-	-	C	T	-	C	C	C	C	-	-	-	-	C	T	-	C
Gm08	6867934	G	G	-	A	G	A	-	G	G	G	G	-	-	-	A	G	A	-	A
Gm08	6867941	G	G	-	G	G	A	-	G	G	G	G	-	G	-	G	G	A	-	G
Gm08	6867983	A	A	-	C	A	C	A	A	A	M	A	C	C	C	C	A	C	-	A
Gm08	6867997	G	G	-	G	G	G	G	G	G	R	G	G	G	G	G	G	G	-	G
Gm08	6868002	A	A	A	A	A	A	A	A	A	A	A	A	A	A	A	A	A	A	A
Gm08	6868061	A	A	A	A	A	A	A	A	A	A	A	A	A	A	A	A	A	A	A
Gm08	6868078	T	-	G	G	T	T	-	T	T	T	T	G	G	G	-	T	T	G	T
Gm08	6868159	G	G	T	G	G	G	-	G	G	G	G	G	G	G	G	G	G	-	G
Gm08	6868178	T	T	T	T	T	T	T	T	T	T	T	T	T	T	T	T	T	T	T
Gm08	6868331	T	T	A	T	T	T	T	T	T	T	T	T	T	T	T	T	T	T	T
Gm08	6868333	A	A	A	G	A	A	A	A	A	A	A	G	G	G	G	A	A	G	A
Gm08	6868402	T	T	T	-	T	T	-	T	T	T	T	G	T	G	-	T	T	-	T
Gm08	6868432	T	T	-	-	T	W	-	T	T	-	T	A	T	-	-	T	T	-	T
Gm08	6868437	A	A	-	-	A	W	A	A	A	-	A	T	A	-	-	A	-	-	A
Gm08	6868780	A	A	T	T	A	T	A	A	A	A	A	T	T	T	T	A	T	-	A
Gm08	6868853	G	G	G	G	G	G	G	G	G	G	G	G	G	G	G	G	G	G	G
Gm08	6868882	T	T	T	T	T	T	T	T	T	T	T	T	T	T	T	T	T	T	T
Gm08	6868983	T	T	T	T	T	A	T	T	T	T	T	T	T	T	T	T	A	T	T
Gm08	6869200	G	G	G	G	G	A	G	G	G	G	G	G	G	G	G	G	A	G	A
Gm08	6869251	T	C	C	C	-	C	C	C	C	C	C	C	C	C	-	C	C	-	C
Gm08	6869438	C	C	C	A	C	A	C	A	C	C	C	-	A	A	A	C	A	-	A
Gm08	6869439	A	A	A	T	A	T	A	T	A	A	A	-	T	T	T	A	T	-	T
Gm08	6869461	C	C	T	T	C	T	C	T	C	C	C	T	T	T	-	C	T	T	C
Gm08	6869510	G	G	A	A	G	A	G	A	G	G	G	A	A	A	-	G	A	A	G
Gm08	6869628	A	A	A	-	A	-	A	-	A	A	A	C	C	-	-	A	-	-	A
Gm08	6869755	A	A	A	A	A	A	A	A	A	A	A	A	A	A	A	A	A	A	A
Gm08	6869782	T	T	T	T	T	T	T	T	T	T	T	T	T	T	T	T	T	T	A
Gm08	6869930	G	G	G	G	G	G	G	G	G	G	G	G	G	G	G	G	G	G	T
Gm08	6870000	C	C	C	C	T	C	-	C	C	T	C	C	C	C	C	T	C	C	C
Gm08	6870022	T	T	T	-	T	Y	T	-	T	T	T	Y	Y	T	T	T	T	-	T
Gm08	6870025	A	A	A	-	A	W	A	-	A	A	A	W	W	A	W	A	W	-	A
Gm08	6870033	A	A	A	-	A	M	A	-	A	A	A	M	M	C	M	A	M	A	A
Gm08	6870034	C	C	C	-	C	Y	C	-	C	C	C	Y	Y	T	Y	-	Y	C	C
Gm08	6870231	A	T	T	T	-	T	T	T	T	T	T	T	T	T	T	T	T	T	A
Gm08	6870366	A	A	A	A	A	A	A	A	A	A	A	A	A	A	A	A	A	A	G
Gm08	6870386	T	T	T	-	T	T	T	T	T	-	T	T	T	C	C	T	T	T	T
Gm08	6870388	C	C	T	-	C	C	C	T	C	-	C	C	C	C	C	C	C	C	T
Gm08	6870423	A	A	A	A	A	A	A	A	A	A	A	A	A	A	A	A	A	A	G
Gm08	6870476	T	-	A	A	T	A	T	A	T	T	T	A	A	A	-	T	A	-	A
Gm08	6870738	A	A	A	T	T	T	A	T	A	T	A	T	T	T	T	T	T	T	T
Gm08	6870763	C	-	C	C	T	C	C	T	C	T	C	C	C	C	C	T	C	C	T
Gm08	6870958	T	T	T	T	T	T	T	T	T	T	T	T	T	T	T	T	T	T	T
Gm08	6871001	G	G	G	G	T	G	G	G	G	-	G	G	G	G	G	T	G	G	G
Gm08	6871063	G	G	-	G	A	G	G	G	G	A	G	G	G	G	G	A	G	-	G
Gm08	6871383	A	A	-	T	A	T	-	-	A	A	A	T	T	T	T	A	T	T	A
Gm08	6871396	A	A	-	G	A	G	-	-	A	A	A	G	G	G	G	A	G	G	A
Gm08	6871447	A	A	T	-	A	-	-	A	A	A	A	T	T	T	T	A	T	T	A
Gm08	6871448	A	A	T	-	A	-	-	A	A	A	A	T	T	T	T	A	T	T	A
Gm08	6871449	A	A	A	-	A	T	-	A	A	A	A	T	T	T	T	A	T	T	A
Gm08	6871597	A	A	A	T	A	T	A	A	A	A	A	T	T	T	-	A	T	T	A
Gm08	6871765	T	T	T	-	C	T	T	T	T	C	T	T	T	T	T	C	T	T	T
Gm08	6871786	C	C	C	C	C	C	C	C	C	C	C	C	C	C	C	C	C	C	T
Gm08	6871795	T	T	T	C	T	C	T	T	T	T	T	C	C	C	C	T	C	C	T
Gm08	6872004	C	C	C	T	-	T	C	C	C	C	-	T	T	T	T	C	T	T	C
Gm08	6872015	T	T	T	T	-	G	T	T	T	T	T	T	T	T	-	T	T	T	T
Gm08	6872098	G	-	T	-	-	-	G	-	G	-	G	-	G	T	-	-	-	-	G
Gm08	6872101	T	-	G	-	-	-	T	-	T	-	T	-	T	G	-	-	-	-	T
Gm08	6872149	A	A	A	A	A	A	A	A	A	A	A	A	A	A	A	A	A	A	A
Gm08	6872346	C	C	C	C	C	C	C	C	C	C	C	C	C	C	C	C	C	C	C
Gm08	6872528	C	C	C	C	T	C	C	C	C	C	C	C	C	C	C	T	C	C	C
Gm08	6872610	C	C	T	C	-	C	C	C	C	-	C	C	C	C	C	C	C	C	C
Gm08	6872616	T	-	T	C	-	C	T	T	T	-	T	C	C	C	C	T	C	C	T
Gm08	6872636	C	C	C	T	C	T	C	C	C	C	C	T	-	T	T	C	T	T	C
Gm08	6872651	T	T	T	C	T	C	T	T	T	T	T	C	C	C	C	T	C	C	T
Gm08	6872668	T	T	T	C	T	C	T	T	T	T	T	C	C	C	-	T	C	C	T
Gm08	6872678	C	C	C	T	C	C	C	C	C	C	C	T	T	T	-	C	T	T	C
Gm08	6872699	C	C	C	C	T	C	C	C	C	T	C	-	C	-	-	T	-	-	C
Gm08	6872700	T	T	T	C	T	C	T	T	T	T	T	C	C	-	-	T	-	-	T
Gm08	6872755	T	T	T	T	T	T	T	T	T	T	T	T	T	T	T	T	T	T	T
Gm08	6872811	C	C	C	T	-	T	-	C	C	-	C	T	T	T	T	-	T	T	C
Gm08	6872891	T	T	T	C	T	C	T	T	T	T	T	C	C	C	-	T	C	C	T	Glyma08g09670.1	mRNA	6872870	6875369	-
Gm08	6873317	G	G	G	G	G	G	G	G	G	G	G	G	G	G	G	G	G	G	G	Glyma08g09670.1	mRNA	6872870	6875369	-	Exon	6873114	6873581
Gm08	6873369	T	T	T	T	T	T	T	T	T	T	T	T	T	T	T	T	T	T	T	Glyma08g09670.1	mRNA	6872870	6875369	-	Exon	6873114	6873581
Gm08	6873393	A	A	A	A	A	A	A	A	A	A	A	A	A	A	A	A	A	A	A	Glyma08g09670.1	mRNA	6872870	6875369	-	Exon	6873114	6873581
Gm08	6873584	A	A	A	A	G	A	A	A	A	G	A	A	A	A	A	G	A	A	A	Glyma08g09670.1	mRNA	6872870	6875369	-
Gm08	6873704	C	C	C	C	C	C	C	C	C	C	C	C	C	C	C	C	C	C	C	Glyma08g09670.1	mRNA	6872870	6875369	-
Gm08	6873706	C	C	C	C	C	C	C	C	C	C	C	C	C	C	C	C	C	C	C	Glyma08g09670.1	mRNA	6872870	6875369	-
Gm08	6873708	G	G	G	G	G	G	G	G	G	G	G	G	G	G	G	G	G	G	G	Glyma08g09670.1	mRNA	6872870	6875369	-
Gm08	6873719	A	A	A	A	A	A	A	A	A	A	A	A	A	A	A	A	A	A	A	Glyma08g09670.1	mRNA	6872870	6875369	-
Gm08	6873730	G	G	G	G	G	G	G	G	G	G	G	G	G	G	G	G	G	G	G	Glyma08g09670.1	mRNA	6872870	6875369	-
Gm08	6873734	T	T	T	T	T	T	T	T	T	T	T	T	T	T	T	T	T	T	T	Glyma08g09670.1	mRNA	6872870	6875369	-
Gm08	6873736	T	T	T	T	T	T	T	T	T	T	T	T	T	T	T	T	T	T	T	Glyma08g09670.1	mRNA	6872870	6875369	-
Gm08	6873738	T	T	T	T	T	T	T	T	T	T	T	T	T	T	T	T	T	T	T	Glyma08g09670.1	mRNA	6872870	6875369	-
Gm08	6873764	G	G	G	G	G	G	G	G	G	G	G	G	G	G	G	G	G	G	G	Glyma08g09670.1	mRNA	6872870	6875369	-
Gm08	6873775	G	G	G	G	G	G	G	G	G	G	G	G	G	G	G	G	G	G	G	Glyma08g09670.1	mRNA	6872870	6875369	-
Gm08	6873777	A	A	A	A	A	A	A	A	A	A	A	A	A	A	A	A	A	A	A	Glyma08g09670.1	mRNA	6872870	6875369	-
Gm08	6873798	A	A	A	A	A	A	A	A	A	A	A	A	A	A	A	A	A	A	A	Glyma08g09670.1	mRNA	6872870	6875369	-
Gm08	6873938	T	T	T	T	T	T	T	T	T	T	T	T	T	T	T	T	T	T	T	Glyma08g09670.1	mRNA	6872870	6875369	-
Gm08	6874343	A	A	A	A	A	A	A	A	A	A	A	A	A	A	A	A	A	A	A	Glyma08g09670.1	mRNA	6872870	6875369	-
Gm08	6874348	T	T	T	T	T	T	T	T	T	T	T	T	T	T	T	T	T	T	T	Glyma08g09670.1	mRNA	6872870	6875369	-
Gm08	6874534	T	T	T	T	T	T	T	T	T	T	T	T	T	T	T	T	T	T	T	Glyma08g09670.1	mRNA	6872870	6875369	-	Exon	6874379	6874794
Gm08	6874550	C	C	C	C	C	C	C	C	C	C	C	C	C	C	C	C	C	C	C	Glyma08g09670.1	mRNA	6872870	6875369	-	Exon	6874379	6874794
Gm08	6874635	G	G	G	G	G	G	G	G	G	G	G	G	G	G	G	G	G	G	G	Glyma08g09670.1	mRNA	6872870	6875369	-	Exon	6874379	6874794
Gm08	6874659	T	T	T	T	T	T	T	T	T	T	T	T	T	T	T	T	T	T	T	Glyma08g09670.1	mRNA	6872870	6875369	-	Exon	6874379	6874794
Gm08	6874730	G	G	G	G	G	G	G	G	G	G	G	G	G	G	G	G	G	G	G	Glyma08g09670.1	mRNA	6872870	6875369	-	Exon	6874379	6874794
Gm08	6874785	C	C	C	C	C	C	C	C	C	C	C	C	C	C	C	C	C	C	C	Glyma08g09670.1	mRNA	6872870	6875369	-	Exon	6874379	6874794
Gm08	6874789	T	T	T	T	T	T	T	T	T	T	T	T	T	T	T	T	T	T	T	Glyma08g09670.1	mRNA	6872870	6875369	-	Exon	6874379	6874794
Gm08	6874792	A	A	A	A	A	A	A	A	A	A	A	A	A	A	A	A	A	A	A	Glyma08g09670.1	mRNA	6872870	6875369	-	Exon	6874379	6874794
Gm08	6874828	A	A	A	-	G	A	A	A	A	-	A	A	G	A	G	G	-	-	A	Glyma08g09670.1	mRNA	6872870	6875369	-
Gm08	6874922	A	A	C	C	C	C	A	A	A	-	A	C	C	C	C	C	C	C	A	Glyma08g09670.1	mRNA	6872870	6875369	-
Gm08	6875233	T	T	T	C	T	C	T	T	T	T	T	C	C	C	C	T	C	C	T	Glyma08g09670.1	mRNA	6872870	6875369	-
Gm08	6875428	T	T	T	T	T	-	T	T	T	-	T	T	W	T	W	W	T	-	T
Gm08	6875866	C	C	C	C	T	C	C	C	C	T	C	C	C	C	-	T	C	C	C
Gm08	6875995	A	A	C	C	-	C	A	A	A	-	A	C	C	C	C	C	C	C	A
Gm08	6875997	A	A	A	A	A	A	A	A	A	A	A	A	A	A	A	A	A	A	A
Gm08	6876005	A	A	A	C	-	A	-	-	A	-	A	A	-	M	-	A	-	A	A
Gm08	6876240	G	G	A	-	-	A	G	G	G	-	G	-	R	R	-	A	G	-	G
Gm08	6876241	A	A	G	-	-	G	A	A	A	-	A	-	R	R	-	G	A	-	A
Gm08	6876526	T	T	C	C	C	C	T	T	T	C	T	C	C	C	C	C	C	C	C
Gm08	6876737	C	C	C	T	T	T	C	C	C	T	C	T	T	T	T	T	T	T	C
Gm08	6876765	T	T	T	T	T	T	T	T	T	T	T	T	T	T	T	T	T	T	G
Gm08	6876846	T	-	T	T	-	A	T	-	T	T	-	T	-	W	-	T	T	-	T
Gm08	6876847	G	-	G	G	-	T	G	-	G	G	-	G	G	K	-	G	G	-	G
Gm08	6877099	T	T	T	C	C	C	T	T	T	C	T	C	C	C	C	C	C	C	T
Gm08	6877229	T	T	T	T	T	T	T	T	T	T	T	T	T	T	T	T	T	T	T
Gm08	6877291	C	C	C	C	T	C	C	C	C	C	C	C	C	C	C	T	C	C	C
Gm08	6877370	G	G	G	A	A	A	G	G	G	-	G	A	A	A	A	A	A	A	G
Gm08	6877379	G	G	G	G	G	G	G	A	G	-	G	G	G	G	G	G	G	G	G
Gm08	6877405	A	A	A	A	G	A	A	A	A	-	A	A	A	A	A	G	A	-	A
Gm08	6877508	A	A	-	G	G	G	-	A	A	G	-	G	G	G	G	G	G	G	A
Gm08	6877618	A	A	A	T	T	T	-	A	A	T	A	T	T	-	-	T	-	-	A
Gm08	6877638	C	C	C	A	C	M	C	C	C	-	C	-	A	-	-	C	-	-	C
Gm08	6877764	C	C	C	T	-	T	C	-	C	C	C	T	T	T	T	C	T	T	C
Gm08	6877793	A	A	A	G	G	G	A	-	A	G	A	G	G	G	G	G	G	-	A
Gm08	6877810	T	T	T	C	C	C	T	T	T	C	T	C	-	C	C	C	C	-	T
Gm08	6877821	A	A	A	G	A	G	A	A	A	A	A	G	G	G	G	A	G	-	A
Gm08	6877847	G	G	G	G	G	G	G	G	G	G	G	G	G	G	G	G	G	G	G
Gm08	6877901	T	T	T	C	-	C	T	T	T	C	T	C	C	C	-	C	C	C	T
Gm08	6877914	T	T	T	C	-	C	T	T	T	C	T	C	C	C	-	-	C	C	T
Gm08	6878194	T	-	T	T	T	T	T	T	T	-	T	G	K	T	-	-	T	T	T
Gm08	6878270	T	T	T	T	-	T	-	-	T	-	T	T	T	T	T	-	T	T	T
Gm08	6878271	A	A	A	T	-	T	-	-	A	-	A	T	T	T	T	-	T	T	A
Gm08	6878344	T	T	T	T	T	T	T	T	T	T	T	T	T	T	T	T	T	T	T
Gm08	6878397	A	A	A	A	A	A	A	A	A	A	A	A	A	A	A	A	A	A	A
Gm08	6878506	A	A	A	G	A	G	A	A	A	A	A	G	G	G	G	A	G	G	A
Gm08	6879095	G	G	G	A	A	A	G	G	G	-	G	A	A	A	A	A	A	A	G
Gm08	6879189	T	T	T	-	T	T	T	T	T	-	T	T	W	W	A	T	-	T	T
Gm08	6879191	T	T	T	-	A	T	T	T	T	-	T	T	T	T	T	A	-	T	T
Gm08	6879196	A	A	T	-	T	T	A	T	A	T	A	T	T	T	T	T	-	-	T
Gm08	6879298	C	C	C	C	A	C	C	C	C	C	C	C	C	C	C	A	C	C	C
Gm08	6879371	C	C	C	C	C	C	C	C	C	C	C	C	C	C	C	C	C	C	C
Gm08	6879522	C	C	C	A	A	A	C	C	C	A	C	A	A	A	A	A	A	-	C
Gm08	6879616	C	C	C	C	T	C	-	C	C	C	C	C	C	C	C	T	C	C	C
Gm08	6879653	G	-	G	A	G	A	-	G	G	G	G	A	A	A	-	G	A	-	G
Gm08	6879765	A	A	A	A	M	A	A	A	A	A	A	A	A	A	A	C	A	A	A
Gm08	6879883	A	A	A	A	A	A	A	A	A	A	A	A	A	A	A	A	A	A	A
Gm08	6879927	T	T	T	T	T	T	T	T	T	T	T	T	T	T	T	T	T	T	T
Gm08	6880041	G	G	G	G	G	G	G	G	G	G	G	G	G	G	G	G	G	G	G
Gm08	6880299	A	A	A	-	C	C	A	-	A	A	A	C	C	-	-	C	-	-	A
Gm08	6880318	A	-	A	G	G	-	A	-	A	A	A	-	-	-	-	G	-	-	A
Gm08	6880364	A	A	A	A	A	A	A	A	A	A	A	A	A	A	A	A	A	A	A
Gm08	6880367	A	A	A	A	A	A	A	A	A	A	A	A	A	A	A	A	A	A	A
Gm08	6880407	G	G	G	G	G	G	G	G	G	G	G	G	G	G	G	G	G	G	G
Gm08	6880419	T	T	T	T	T	T	T	T	T	T	T	T	T	T	T	T	T	T	T
Gm08	6880427	A	-	G	-	-	-	A	-	A	G	A	-	-	-	-	-	-	-	G
Gm08	6880428	C	C	C	C	C	C	C	C	C	C	C	C	C	C	C	C	C	C	C
Gm08	6880430	T	T	T	T	T	T	T	T	T	T	T	T	T	T	T	T	T	T	T
Gm08	6880445	G	G	G	G	G	G	G	G	G	G	G	G	G	G	G	G	G	G	G
Gm08	6880452	T	T	T	T	T	T	T	T	T	T	T	T	T	T	T	T	T	T	T
Gm08	6880459	A	A	A	A	A	A	A	A	A	A	A	A	A	A	A	A	A	A	A
Gm08	6880489	C	T	C	-	-	-	T	-	T	C	T	-	-	-	-	-	-	-	C
Gm08	6880564	C	C	C	C	C	C	C	C	C	C	C	C	C	C	C	C	C	C	C
Gm08	6880579	C	C	C	C	C	C	C	C	C	C	C	C	C	C	C	C	C	C	C
Gm08	6880590	C	C	C	C	C	C	C	C	C	C	C	C	C	C	C	C	C	C	C
Gm08	6880614	A	A	A	C	C	-	A	A	-	A	A	C	-	C	-	C	C	-	A
Gm08	6880645	G	G	G	G	G	G	G	G	G	G	G	G	G	G	G	G	G	G	G
Gm08	6880648	C	C	C	C	C	C	C	C	C	C	C	C	C	C	C	C	C	C	C
Gm08	6880653	G	G	G	G	G	G	G	G	G	G	G	G	G	G	G	G	G	G	G
Gm08	6880654	T	T	-	C	T	C	-	T	T	T	T	C	C	C	-	T	C	-	T
Gm08	6880677	A	A	A	A	A	A	A	A	A	A	A	A	A	A	A	A	A	A	A
Gm08	6880729	C	C	C	G	G	G	C	C	C	C	C	G	G	G	G	G	G	G	C
Gm08	6880752	G	G	G	G	G	G	G	G	G	G	G	G	G	G	G	G	G	G	G
Gm08	6880792	T	T	T	C	C	C	T	T	T	T	T	C	C	C	C	C	C	C	T
Gm08	6880917	T	T	T	A	-	A	T	-	T	T	T	A	A	A	A	A	A	A	T
Gm08	6881019	C	C	C	C	T	C	-	C	C	C	C	C	C	C	C	T	C	C	C
Gm08	6881143	T	T	T	A	A	A	T	-	T	T	T	A	A	A	A	A	A	A	T
Gm08	6881221	T	T	T	T	G	T	T	T	T	T	T	T	T	T	T	G	T	T	T
Gm08	6881231	A	A	A	T	A	T	A	A	A	A	A	T	T	T	T	A	T	T	A
Gm08	6881405	T	T	T	T	C	T	T	T	T	T	T	T	T	T	T	C	T	T	T
Gm08	6881427	G	G	G	G	C	G	G	G	G	G	G	G	G	G	G	C	G	G	G
Gm08	6881452	A	A	A	A	A	A	A	A	A	A	A	A	A	A	A	A	A	A	A
Gm08	6881661	A	A	A	A	A	A	A	A	A	A	A	A	A	A	A	A	A	A	A
Gm08	6881788	T	T	T	T	G	T	T	T	T	T	-	T	T	T	T	G	T	T	T
Gm08	6881815	A	A	A	A	G	A	A	A	A	-	A	A	A	A	A	G	A	A	A
Gm08	6881950	T	G	T	G	T	G	G	T	G	T	G	G	G	G	-	T	G	G	T
Gm08	6882157	A	A	A	A	G	A	A	A	A	A	A	A	A	A	A	G	A	A	A
Gm08	6882166	T	A	T	A	T	A	A	T	A	T	A	A	A	A	A	T	A	A	T
Gm08	6882262	T	T	T	T	C	T	T	T	-	T	-	T	T	T	T	C	T	T	T
Gm08	6882537	G	S	-	S	G	G	-	G	G	G	S	S	G	-	-	-	S	G	G	Glyma08g09680.1	mRNA	6882449	6887551	+
Gm08	6882538	C	Y	-	Y	C	C	-	C	C	-	Y	Y	C	-	-	-	Y	C	C	Glyma08g09680.1	mRNA	6882449	6887551	+
Gm08	6882539	G	S	-	S	G	G	-	G	G	-	S	S	G	-	-	-	S	G	G	Glyma08g09680.1	mRNA	6882449	6887551	+
Gm08	6882598	T	G	G	G	G	G	G	G	G	G	G	G	G	G	-	G	G	G	G	Glyma08g09680.1	mRNA	6882449	6887551	+
Gm08	6882846	T	T	T	T	T	T	T	T	T	T	T	T	T	T	T	T	T	T	T	Glyma08g09680.1	mRNA	6882449	6887551	+
Gm08	6883045	A	A	A	A	T	A	A	A	A	A	A	A	A	A	A	T	A	A	A	Glyma08g09680.1	mRNA	6882449	6887551	+
Gm08	6883230	A	G	A	A	G	A	G	A	G	A	G	A	A	A	A	G	A	A	A	Glyma08g09680.1	mRNA	6882449	6887551	+	Exon	6883165	6883270
Gm08	6883988	C	T	C	T	T	T	T	C	T	C	T	T	T	T	-	T	T	T	C	Glyma08g09680.1	mRNA	6882449	6887551	+
Gm08	6884026	T	A	T	T	T	T	A	T	A	T	A	T	T	T	-	T	T	T	T	Glyma08g09680.1	mRNA	6882449	6887551	+
Gm08	6884187	G	A	G	G	G	G	-	G	A	G	A	G	G	G	G	G	G	-	G	Glyma08g09680.1	mRNA	6882449	6887551	+
Gm08	6884209	T	T	T	-	T	T	-	T	T	T	T	T	K	T	T	T	-	-	T	Glyma08g09680.1	mRNA	6882449	6887551	+
Gm08	6884931	C	C	C	T	C	T	C	C	C	C	C	T	T	T	T	C	T	T	C	Glyma08g09680.1	mRNA	6882449	6887551	+
Gm08	6885298	T	T	T	C	T	C	T	T	T	T	T	C	C	C	C	-	C	C	T	Glyma08g09680.1	mRNA	6882449	6887551	+
Gm08	6885405	T	T	T	A	T	A	T	T	T	T	T	A	A	A	A	T	A	A	T	Glyma08g09680.1	mRNA	6882449	6887551	+
Gm08	6885416	T	T	T	T	T	T	T	T	T	T	T	T	T	T	T	T	T	T	A	Glyma08g09680.1	mRNA	6882449	6887551	+
Gm08	6885573	A	A	A	C	A	C	A	A	A	A	A	C	-	C	C	A	C	C	A	Glyma08g09680.1	mRNA	6882449	6887551	+
Gm08	6885656	C	C	C	T	C	T	C	C	C	C	C	T	T	T	T	C	T	T	C	Glyma08g09680.1	mRNA	6882449	6887551	+
Gm08	6885704	T	A	T	A	A	A	A	T	A	A	A	A	A	A	A	A	A	A	T	Glyma08g09680.1	mRNA	6882449	6887551	+
Gm08	6885755	T	A	T	T	A	T	A	-	A	T	A	T	T	T	T	A	T	T	T	Glyma08g09680.1	mRNA	6882449	6887551	+
Gm08	6885920	G	G	G	A	G	A	-	G	G	G	G	-	A	A	A	G	A	A	G	Glyma08g09680.1	mRNA	6882449	6887551	+
Gm08	6886084	C	T	C	T	C	T	-	C	T	C	T	T	T	T	T	C	T	T	C	Glyma08g09680.1	mRNA	6882449	6887551	+
Gm08	6886458	T	T	T	C	T	C	T	T	T	T	T	C	C	C	C	T	C	C	T	Glyma08g09680.1	mRNA	6882449	6887551	+	Exon	6886296	6887118
Gm08	6886611	G	G	G	A	G	A	G	G	G	G	G	A	A	A	A	G	A	A	G	Glyma08g09680.1	mRNA	6882449	6887551	+	Exon	6886296	6887118
Gm08	6886890	T	C	T	T	T	T	-	-	Y	T	C	T	T	T	T	T	T	T	T	Glyma08g09680.1	mRNA	6882449	6887551	+	Exon	6886296	6887118
Gm08	6887131	A	A	A	C	A	A	A	A	A	A	A	-	M	M	C	A	A	A	A	Glyma08g09680.1	mRNA	6882449	6887551	+
Gm08	6887132	T	T	T	A	T	T	T	T	T	T	T	A	W	W	A	T	T	T	T	Glyma08g09680.1	mRNA	6882449	6887551	+
Gm08	6887243	A	G	A	A	A	A	G	A	G	A	G	A	A	A	A	A	A	A	A	Glyma08g09680.1	mRNA	6882449	6887551	+
Gm08	6887402	T	T	T	T	C	T	T	T	T	T	T	T	T	T	T	C	T	T	T	Glyma08g09680.1	mRNA	6882449	6887551	+
Gm08	6887607	T	G	T	G	G	G	G	T	G	-	G	G	G	G	G	G	G	G	T
Gm08	6887684	T	G	T	T	T	T	G	T	G	T	G	T	T	T	T	T	T	T	T
Gm08	6887761	T	T	T	A	T	A	T	T	T	-	T	A	A	A	A	T	A	A	T
Gm08	6887928	T	G	T	-	G	G	G	T	G	-	G	-	G	G	-	G	G	-	T
Gm08	6887930	T	T	T	-	T	G	T	T	T	-	T	G	G	G	-	T	G	-	T
Gm08	6888898	A	A	A	G	R	G	A	A	A	A	A	G	-	G	-	A	-	-	A
Gm08	6888902	C	C	C	T	C	T	C	C	C	C	C	T	T	T	-	C	T	-	C
Gm08	6888963	G	G	G	S	G	G	-	G	-	G	G	G	S	G	-	C	G	G	G
Gm08	6889135	C	C	C	C	C	C	C	C	C	C	C	C	C	C	C	C	C	C	G
Gm08	6889140	G	G	G	G	A	G	G	G	G	G	G	G	G	G	G	A	G	G	G
Gm08	6889197	T	T	T	C	T	C	T	T	T	T	T	C	C	C	C	T	C	C	C
Gm08	6889453	A	-	A	-	T	-	-	A	-	A	-	-	-	T	-	-	-	-	A	Glyma08g09690.1	mRNA	6889310	6891784	+
Gm08	6889477	A	C	A	-	-	-	-	A	-	A	-	C	-	C	-	-	-	-	A	Glyma08g09690.1	mRNA	6889310	6891784	+
Gm08	6889480	T	A	T	A	A	-	-	T	A	T	-	A	-	A	-	-	-	-	T	Glyma08g09690.1	mRNA	6889310	6891784	+
Gm08	6889578	A	A	A	T	T	T	A	A	A	A	A	T	T	T	T	T	T	T	T	Glyma08g09690.1	mRNA	6889310	6891784	+	Exon	6889488	6889635
Gm08	6889626	T	-	T	T	A	T	T	T	T	T	T	T	T	T	T	A	T	-	T	Glyma08g09690.1	mRNA	6889310	6891784	+	Exon	6889488	6889635
Gm08	6889720	G	G	G	A	A	A	G	G	G	G	G	A	A	A	-	A	A	A	A	Glyma08g09690.1	mRNA	6889310	6891784	+
Gm08	6889731	A	T	A	A	A	A	T	A	T	A	T	A	A	A	-	A	A	A	A	Glyma08g09690.1	mRNA	6889310	6891784	+
Gm08	6890076	T	-	T	G	G	G	-	T	G	T	G	G	G	G	G	G	G	G	G	Glyma08g09690.1	mRNA	6889310	6891784	+	Exon	6889980	6890452
Gm08	6890089	T	T	T	C	T	C	-	T	T	T	T	C	C	C	C	T	-	C	T	Glyma08g09690.1	mRNA	6889310	6891784	+	Exon	6889980	6890452
Gm08	6890196	G	G	G	G	T	G	G	G	G	G	G	G	G	G	G	T	G	G	G	Glyma08g09690.1	mRNA	6889310	6891784	+	Exon	6889980	6890452
Gm08	6890405	T	A	T	T	T	T	A	T	A	T	A	T	T	T	-	T	T	T	T	Glyma08g09690.1	mRNA	6889310	6891784	+	Exon	6889980	6890452
Gm08	6890437	A	A	A	A	A	A	A	A	A	A	A	A	A	A	A	A	A	A	G	Glyma08g09690.1	mRNA	6889310	6891784	+	Exon	6889980	6890452
Gm08	6890453	G	A	G	G	-	G	A	G	A	G	A	G	G	G	-	A	G	G	G	Glyma08g09690.1	mRNA	6889310	6891784	+
Gm08	6890545	A	A	A	A	A	A	A	A	A	A	A	A	A	A	A	A	A	A	T	Glyma08g09690.1	mRNA	6889310	6891784	+
Gm08	6890554	C	C	C	T	C	T	C	C	C	C	C	T	T	T	-	C	T	T	C	Glyma08g09690.1	mRNA	6889310	6891784	+
Gm08	6890575	G	G	G	A	G	A	G	G	G	G	G	A	A	A	A	G	A	A	G	Glyma08g09690.1	mRNA	6889310	6891784	+
Gm08	6890671	C	C	C	T	C	T	C	C	C	C	C	T	T	T	T	C	-	T	C	Glyma08g09690.1	mRNA	6889310	6891784	+
Gm08	6890674	G	G	G	G	G	G	G	G	G	G	G	G	G	G	G	G	G	G	C	Glyma08g09690.1	mRNA	6889310	6891784	+
Gm08	6890685	C	C	C	C	C	C	C	C	C	C	C	C	C	C	C	C	C	C	C	Glyma08g09690.1	mRNA	6889310	6891784	+
Gm08	6890687	T	T	T	C	C	C	T	T	T	T	T	C	C	C	C	C	C	C	T	Glyma08g09690.1	mRNA	6889310	6891784	+
Gm08	6890776	T	C	T	C	C	C	C	T	C	-	C	C	C	C	C	C	C	C	C	Glyma08g09690.1	mRNA	6889310	6891784	+
Gm08	6890787	A	A	A	A	G	A	A	A	A	-	A	A	A	A	A	G	A	A	A	Glyma08g09690.1	mRNA	6889310	6891784	+
Gm08	6890792	C	C	C	A	C	A	C	C	C	-	C	A	A	A	A	C	A	A	C	Glyma08g09690.1	mRNA	6889310	6891784	+
Gm08	6890801	A	G	A	G	G	G	G	A	G	-	G	G	G	G	G	G	G	G	G	Glyma08g09690.1	mRNA	6889310	6891784	+
Gm08	6890817	A	A	A	A	A	A	A	A	A	A	A	A	A	A	A	A	A	A	C	Glyma08g09690.1	mRNA	6889310	6891784	+
Gm08	6890848	A	A	A	T	T	T	A	A	A	A	A	T	T	T	T	T	T	T	A	Glyma08g09690.1	mRNA	6889310	6891784	+	Exon	6890847	6890923
Gm08	6890865	G	G	G	-	A	G	G	G	G	G	G	G	G	G	G	A	G	-	G	Glyma08g09690.1	mRNA	6889310	6891784	+	Exon	6890847	6890923
Gm08	6890909	G	A	G	A	A	A	A	G	A	G	A	A	A	A	A	A	A	-	A	Glyma08g09690.1	mRNA	6889310	6891784	+	Exon	6890847	6890923
Gm08	6891223	C	C	C	G	G	G	C	C	C	C	-	G	G	G	-	G	G	G	C	Glyma08g09690.1	mRNA	6889310	6891784	+
Gm08	6891227	T	T	T	A	A	A	T	T	T	T	T	A	A	A	-	A	A	A	T	Glyma08g09690.1	mRNA	6889310	6891784	+
Gm08	6891381	T	T	T	T	T	T	T	T	T	T	T	T	T	T	T	T	T	T	T	Glyma08g09690.1	mRNA	6889310	6891784	+
Gm08	6891417	T	T	T	C	-	C	T	T	T	T	T	C	C	C	-	C	C	C	T	Glyma08g09690.1	mRNA	6889310	6891784	+	Exon	6891413	6891784
Gm08	6891610	T	A	T	T	T	T	A	T	A	T	A	T	T	T	T	T	T	-	A	Glyma08g09690.1	mRNA	6889310	6891784	+	Exon	6891413	6891784
Gm08	6891654	A	A	A	C	C	C	A	A	A	A	A	C	C	C	C	C	C	C	A	Glyma08g09690.1	mRNA	6889310	6891784	+	Exon	6891413	6891784
Gm08	6891671	T	T	T	A	A	A	T	T	-	T	T	A	A	A	A	A	A	A	T	Glyma08g09690.1	mRNA	6889310	6891784	+	Exon	6891413	6891784
Gm08	6891949	A	A	A	A	A	A	A	A	A	A	A	A	A	A	A	A	A	A	T
Gm08	6892117	G	G	G	C	C	C	G	-	G	G	G	C	C	C	C	C	C	S	G
Gm08	6892320	G	G	G	A	A	A	G	G	G	G	G	A	A	A	A	A	A	A	G
Gm08	6892342	T	G	T	T	T	T	G	T	G	T	G	T	T	T	T	T	T	T	T
Gm08	6892370	C	C	-	A	A	A	C	C	C	C	C	A	A	A	A	A	A	A	C
Gm08	6892513	A	A	A	-	G	G	A	A	A	A	A	G	G	G	-	G	G	-	A
Gm08	6892516	A	A	A	A	A	A	A	A	A	A	A	A	A	A	A	A	A	A	G
Gm08	6892582	C	C	C	-	S	G	C	C	C	C	G	-	C	C	-	-	-	G	C
Gm08	6892762	T	T	T	A	T	A	T	T	T	T	T	A	A	A	A	T	-	A	T
Gm08	6892763	T	A	T	A	A	A	A	T	A	T	A	A	A	A	A	A	-	A	T
Gm08	6892780	A	A	A	G	G	G	A	A	A	A	A	G	G	G	G	G	-	G	A
Gm08	6892887	A	A	A	G	G	G	A	A	A	A	A	G	G	G	G	G	G	G	A
Gm08	6892993	G	G	G	A	A	A	G	G	G	G	G	A	A	A	A	A	A	A	G
Gm08	6893167	T	T	T	-	A	T	T	T	T	-	T	-	-	-	T	T	T	-	T
Gm08	6893411	A	T	A	A	A	A	-	A	T	A	A	A	A	A	A	A	A	A	A
Gm08	6893461	C	C	C	C	C	C	C	C	C	C	C	C	C	C	C	C	C	C	A
Gm08	6893524	C	G	G	G	G	G	G	G	G	-	G	G	G	G	G	G	G	-	G
Gm08	6893615	G	G	G	G	G	G	G	G	G	G	G	G	G	G	G	G	G	G	G
Gm08	6893695	A	A	A	A	A	A	A	A	A	A	A	A	A	A	A	A	A	A	A
Gm08	6894230	G	G	G	G	G	G	G	G	G	G	G	G	G	G	G	G	G	G	T	Glyma08g09700.1	mRNA	6893711	6896674	+
Gm08	6894272	A	A	A	A	A	A	A	A	A	A	A	A	A	A	A	A	A	A	G	Glyma08g09700.1	mRNA	6893711	6896674	+
Gm08	6894634	A	A	A	A	A	A	A	A	A	A	A	A	A	A	A	A	A	A	C	Glyma08g09700.1	mRNA	6893711	6896674	+
Gm08	6894789	T	T	T	G	-	G	T	T	T	-	T	G	G	G	G	T	G	G	T	Glyma08g09700.1	mRNA	6893711	6896674	+
Gm08	6894838	A	A	A	G	A	G	A	A	A	A	A	G	G	G	G	A	G	-	A	Glyma08g09700.1	mRNA	6893711	6896674	+
Gm08	6894860	G	G	G	C	G	C	G	G	G	G	G	C	C	C	C	G	C	C	G	Glyma08g09700.1	mRNA	6893711	6896674	+
Gm08	6896094	C	C	C	C	C	A	C	C	C	-	C	C	C	C	C	C	-	C	C	Glyma08g09700.1	mRNA	6893711	6896674	+	Exon	6894945	6896204
Gm08	6896689	C	T	C	T	T	T	T	C	T	T	T	T	T	T	T	T	T	T	T
Gm08	6896827	T	T	T	T	T	T	T	T	T	T	T	T	T	T	T	T	T	T	T
Gm08	6897285	G	G	G	G	G	G	G	G	G	G	G	G	G	G	G	G	G	G	A
Gm08	6897388	G	G	G	G	-	G	G	G	G	A	G	G	G	G	G	A	G	G	G
Gm08	6897390	G	G	G	G	-	G	G	G	G	A	G	G	G	G	G	A	G	G	G
Gm08	6897403	G	G	G	G	-	G	-	G	G	A	G	G	G	G	G	A	G	G	G
Gm08	6897467	G	G	G	G	A	G	R	G	G	A	G	G	G	G	G	A	G	G	G
Gm08	6897524	C	T	C	C	C	C	C	C	T	C	T	C	C	C	C	C	C	C	C
Gm08	6897529	T	C	T	C	T	C	T	C	C	T	C	C	C	C	C	T	C	C	C
Gm08	6897592	A	G	A	G	G	G	G	A	G	G	G	G	G	G	G	G	G	G	G
Gm08	6897614	A	G	G	G	G	G	G	G	G	G	G	-	G	G	G	G	G	G	G
Gm08	6897625	A	A	A	A	A	A	A	A	A	A	A	A	A	A	A	A	A	A	A
Gm08	6897766	G	G	G	G	G	G	G	G	G	G	G	G	G	G	G	G	G	G	T
Gm08	6897910	G	G	G	A	G	A	-	G	G	G	G	A	A	A	A	G	A	-	G
Gm08	6897932	T	C	T	C	C	C	-	T	C	C	C	C	C	Y	C	C	C	C	C
Gm08	6898099	C	C	C	C	C	C	C	C	C	C	C	C	C	C	C	C	C	C	C
Gm08	6898105	C	C	C	C	C	C	C	C	C	C	C	C	C	C	C	C	C	C	C
Gm08	6898107	A	A	A	A	A	A	A	A	A	A	A	A	A	A	A	A	A	A	G
Gm08	6898123	C	C	C	C	C	C	C	C	C	C	C	C	C	C	C	C	C	C	C
Gm08	6898152	C	C	C	C	C	C	C	C	C	C	C	C	C	C	C	C	C	C	T
Gm08	6898176	A	A	A	G	A	G	A	A	A	A	A	G	G	G	G	A	G	G	A
Gm08	6898193	T	T	T	A	T	T	T	T	T	T	T	T	T	A	A	T	T	T	T
Gm08	6898248	G	G	G	T	G	T	G	G	G	G	G	T	T	T	T	G	T	T	G
Gm08	6898253	C	C	C	C	T	C	C	C	C	T	C	C	C	C	C	T	C	C	C
Gm08	6898347	G	T	G	G	G	G	-	G	-	G	T	G	G	G	G	G	G	G	G
Gm08	6898587	T	T	T	T	A	T	T	-	T	A	T	T	T	T	T	A	T	T	T
Gm08	6898615	A	A	A	A	A	A	A	A	A	A	A	A	A	A	A	A	A	A	T
Gm08	6898641	C	C	C	C	T	C	C	-	C	T	C	C	C	C	C	-	C	C	C
Gm08	6898651	T	T	T	T	C	T	T	-	T	C	T	T	T	T	T	-	T	T	T
Gm08	6898669	T	C	C	C	C	C	C	-	C	C	C	C	C	C	C	C	C	C	C
Gm08	6898694	C	C	C	C	C	C	C	C	C	C	C	C	C	C	C	C	C	C	C
Gm08	6898749	A	A	A	C	A	C	-	A	A	A	A	C	C	C	C	A	C	C	A
Gm08	6898766	G	G	G	G	G	G	G	G	G	G	G	G	G	G	G	G	G	G	A
Gm08	6898778	G	G	G	G	G	G	G	G	G	G	G	G	G	G	G	G	G	G	A
Gm08	6898790	C	C	C	C	A	C	-	C	C	A	C	C	C	C	C	A	C	C	C
Gm08	6898827	T	T	T	T	T	T	T	T	T	T	T	T	T	T	T	T	T	T	T
Gm08	6898841	T	-	T	G	-	G	-	T	G	G	G	G	G	G	G	G	G	G	G
Gm08	6898896	C	C	C	C	C	C	C	C	C	C	C	C	C	C	C	C	C	C	T
Gm08	6899008	A	A	A	A	A	A	A	A	A	A	A	A	A	A	A	A	A	A	A
Gm08	6899162	A	A	A	A	A	A	A	A	A	A	A	A	A	A	A	A	A	A	A
Gm08	6899502	T	T	-	T	C	T	T	T	T	-	T	T	T	T	T	C	T	T	T
Gm08	6899546	A	A	A	A	A	A	A	A	A	A	A	A	A	A	A	A	A	A	A
Gm08	6899674	T	C	T	C	C	C	-	T	C	C	C	C	C	C	C	C	C	C	C
Gm08	6900051	G	G	G	G	G	G	G	G	G	G	G	G	G	G	G	G	G	G	G
Gm08	6900551	T	T	T	T	-	T	T	T	T	T	T	W	W	T	-	T	T	-	T	Glyma08g09710.1	mRNA	6900214	6903008	+
Gm08	6900570	G	G	R	G	-	G	G	G	G	-	R	G	G	R	-	G	G	G	G	Glyma08g09710.1	mRNA	6900214	6903008	+
Gm08	6900627	A	A	A	A	A	A	A	A	A	A	A	A	A	A	A	A	A	A	A	Glyma08g09710.1	mRNA	6900214	6903008	+
Gm08	6900857	C	C	C	C	C	C	C	C	C	C	C	C	C	C	C	C	C	C	C	Glyma08g09710.1	mRNA	6900214	6903008	+
Gm08	6901520	G	A	G	A	G	A	A	G	A	G	A	A	A	A	A	G	A	A	A	Glyma08g09710.1	mRNA	6900214	6903008	+
Gm08	6901870	A	A	A	W	A	A	-	A	A	W	A	T	A	W	A	-	A	-	A	Glyma08g09710.1	mRNA	6900214	6903008	+
Gm08	6901872	T	T	T	T	T	T	-	T	T	W	T	-	T	T	T	-	T	-	T	Glyma08g09710.1	mRNA	6900214	6903008	+
Gm08	6902112	A	A	A	A	A	A	A	A	A	A	A	A	A	A	A	A	A	A	A	Glyma08g09710.1	mRNA	6900214	6903008	+
Gm08	6902979	G	G	G	G	G	G	G	G	G	G	G	G	G	G	G	G	G	G	G	Glyma08g09710.1	mRNA	6900214	6903008	+
Gm08	6903144	T	T	T	T	T	T	T	T	T	T	T	T	T	T	T	T	T	T	C
Gm08	6903164	A	A	A	A	A	A	A	A	A	A	A	A	A	A	A	A	A	A	G
Gm08	6903244	A	A	A	A	T	A	-	A	A	-	A	A	A	A	A	T	A	A	A
Gm08	6903689	G	G	G	C	G	C	G	G	G	G	G	C	C	C	-	G	C	C	G
Gm08	6904770	G	G	G	G	G	G	G	G	G	G	G	G	G	G	G	G	G	G	C
Gm08	6904850	C	C	C	C	C	C	C	C	C	C	C	C	C	C	C	C	C	C	G
Gm08	6905021	T	T	T	T	T	T	T	T	T	T	T	T	T	T	T	T	T	T	T
Gm08	6905032	A	A	A	A	A	A	A	A	A	A	A	A	A	A	A	A	A	A	A
Gm08	6905049	T	-	T	T	-	T	T	-	-	A	T	-	T	T	-	-	T	-	T
Gm08	6905111	T	-	-	T	-	-	T	-	-	A	T	T	T	T	T	A	T	T	T
Gm08	6905850	T	T	T	T	T	T	T	T	T	T	T	T	T	T	T	T	T	T	G
Gm08	6906010	T	T	T	A	A	A	T	A	T	A	T	A	A	A	A	A	A	A	A
Gm08	6906473	C	C	C	T	C	T	C	C	C	C	C	T	T	T	T	C	T	T	C
Gm08	6906492	G	G	G	G	G	G	G	G	G	G	G	G	G	G	G	G	G	G	G
Gm08	6906553	C	C	C	A	C	A	-	C	C	C	C	A	A	A	A	C	A	A	C
Gm08	6906650	A	A	A	A	A	A	A	A	A	A	A	A	A	A	A	A	A	A	T
Gm08	6906720	T	T	-	W	A	W	T	-	T	T	T	-	T	-	-	T	-	-	T
Gm08	6906721	A	A	-	M	C	M	A	-	A	A	A	-	A	-	-	A	C	-	A
Gm08	6906722	T	T	-	Y	T	Y	T	-	T	C	T	-	C	-	-	-	T	-	T
Gm08	6906792	A	A	A	A	A	A	A	A	A	A	A	A	A	A	A	A	A	A	A
Gm08	6907109	C	C	C	T	T	T	C	T	C	-	C	T	T	T	T	T	T	-	C
Gm08	6907144	T	-	T	A	A	A	T	A	T	A	T	A	A	A	A	A	A	-	T
Gm08	6907194	T	T	T	C	C	C	T	C	T	C	T	C	C	C	-	C	C	C	T
Gm08	6907214	C	C	C	C	C	C	C	C	C	C	C	C	C	C	C	C	C	C	A
Gm08	6907345	A	A	A	T	T	T	A	T	A	T	A	T	T	T	T	T	T	T	A
Gm08	6907356	A	A	A	G	G	G	A	G	A	G	A	G	G	G	G	G	G	G	G
Gm08	6907357	A	A	A	T	T	T	A	T	-	T	A	T	T	T	T	T	T	T	T
Gm08	6907437	C	C	-	G	G	G	C	G	C	G	C	G	G	G	G	G	G	G	G
Gm08	6907469	G	G	G	C	C	C	-	C	G	-	G	C	C	C	C	C	C	C	C
Gm08	6907520	A	A	A	G	G	G	A	G	A	G	A	G	G	G	G	G	G	G	A
Gm08	6907592	T	T	T	T	T	T	T	T	T	T	T	T	T	T	T	T	T	T	T
Gm08	6907596	T	T	T	G	G	G	T	G	T	G	T	G	G	G	G	G	G	-	T
Gm08	6907679	A	A	A	A	A	A	-	R	A	A	A	-	R	-	-	A	-	A	A
Gm08	6907724	G	G	G	A	A	A	G	A	G	A	G	A	A	A	-	A	A	A	G
Gm08	6907836	A	A	A	G	A	R	-	A	A	-	-	-	-	A	-	A	G	-	A
Gm08	6907844	A	-	A	A	A	R	-	G	A	-	-	-	A	R	-	A	A	A	A
Gm08	6907845	G	-	G	G	G	A	-	A	G	-	-	-	G	R	-	G	G	G	G
Gm08	6907923	G	G	G	-	-	G	G	T	G	-	G	-	G	K	-	T	-	-	G
Gm08	6907944	T	T	T	-	-	A	T	A	T	-	T	A	A	A	-	A	-	-	A
Gm08	6907945	T	T	T	-	-	T	T	A	T	-	T	T	T	T	-	A	-	-	T
Gm08	6908011	C	C	C	C	C	C	C	C	C	C	C	C	C	C	C	C	C	C	C
Gm08	6908036	C	C	C	C	C	C	C	C	C	C	C	C	C	C	C	C	C	C	C
Gm08	6908130	A	A	A	A	G	A	A	G	A	G	A	A	A	A	A	G	A	A	A
Gm08	6908202	G	G	G	G	G	G	G	G	G	G	G	G	G	G	G	G	G	G	A
Gm08	6908226	A	A	A	T	-	T	A	-	A	-	A	W	A	W	T	T	-	-	A
Gm08	6908229	A	A	A	C	-	C	A	-	A	-	A	M	C	C	C	C	-	-	A
Gm08	6908414	T	T	T	T	C	T	T	C	T	C	T	T	T	T	T	C	T	-	T
Gm08	6908416	G	G	G	C	G	C	G	G	G	G	G	C	S	C	C	G	C	-	G
Gm08	6908516	C	C	C	A	C	A	C	C	C	C	C	A	A	A	A	C	A	-	C
Gm08	6908797	T	T	T	T	T	T	T	T	T	T	T	T	T	T	T	T	T	T	A
Gm08	6908812	C	C	C	C	C	C	C	C	C	C	C	C	C	C	C	C	C	C	C
Gm08	6908826	A	A	A	A	A	A	A	A	A	A	A	A	A	A	A	A	A	A	A
Gm08	6908827	T	T	T	T	T	T	T	T	T	T	T	T	T	T	T	T	T	T	T
Gm08	6908844	C	C	C	C	C	C	C	C	C	C	C	C	C	C	C	C	C	C	C
Gm08	6908865	T	T	T	T	T	T	T	T	T	T	T	T	T	T	T	T	T	T	T
Gm08	6908880	G	A	-	-	A	-	-	A	-	-	-	-	G	-	-	A	-	-	G
Gm08	6908924	A	A	A	A	A	A	A	A	A	A	A	A	A	A	A	A	A	A	A
Gm08	6909128	C	C	C	T	C	T	-	C	C	C	C	T	T	T	T	C	T	T	C
Gm08	6909320	T	A	T	T	T	T	A	T	A	T	A	T	T	T	T	T	T	T	A
Gm08	6909390	C	T	T	T	T	T	T	T	T	T	T	T	T	T	T	T	T	T	T
Gm08	6909458	T	T	T	T	T	T	T	T	T	T	T	T	T	T	T	T	T	T	T
Gm08	6909473	A	-	A	M	A	A	A	A	A	-	-	C	M	M	-	A	-	A	A
Gm08	6909474	A	-	A	W	A	W	C	A	M	-	-	T	A	W	-	A	-	T	A
Gm08	6909475	C	-	C	Y	C	Y	T	C	Y	-	-	-	Y	Y	-	C	-	T	C
Gm08	6909663	C	-	C	-	-	-	-	T	-	-	-	-	Y	-	T	-	Y	-	C
Gm08	6909665	C	-	C	-	-	-	-	C	-	-	-	-	Y	-	C	-	Y	-	C
Gm08	6909852	T	T	T	T	T	T	T	T	T	T	T	T	T	T	T	T	T	T	T
Gm08	6909857	G	A	G	G	G	G	A	G	A	G	A	G	G	G	G	G	G	G	A
Gm08	6910290	A	A	A	T	A	T	A	A	A	A	A	T	T	T	T	A	T	T	A
Gm08	6910675	A	A	A	-	A	T	A	A	A	A	A	-	-	-	-	A	-	T	A
Gm08	6910677	C	C	C	-	C	-	C	C	C	C	C	-	-	-	-	C	-	A	C
Gm08	6910678	A	A	A	-	A	-	A	A	A	A	A	-	A	-	-	A	-	C	A
Gm08	6910809	A	A	A	G	A	G	A	A	A	A	A	G	G	G	G	A	G	G	A
Gm08	6911039	T	T	T	T	T	T	T	T	T	T	T	T	T	T	T	T	T	T	T
Gm08	6911044	G	-	G	-	G	A	-	G	A	G	A	A	A	A	A	G	-	-	G
Gm08	6911171	C	C	C	C	C	C	C	C	C	C	C	C	C	C	C	C	C	C	A
Gm08	6911220	C	C	C	C	C	C	C	C	C	C	C	C	C	C	C	C	C	C	C
Gm08	6911229	C	C	C	C	C	C	C	C	C	C	C	C	C	C	C	C	C	C	C
Gm08	6911450	G	G	G	G	G	G	G	G	G	G	G	G	G	G	G	G	G	G	G
Gm08	6911486	A	A	A	A	A	A	A	A	A	A	A	A	A	A	A	A	A	A	A
Gm08	6911488	A	A	A	A	A	A	A	A	A	A	A	A	A	A	A	A	A	A	A
Gm08	6911500	A	A	A	A	A	A	A	A	A	A	A	A	A	A	A	A	A	A	A
Gm08	6911511	A	A	A	A	A	A	A	A	A	A	A	A	A	A	A	A	A	A	A
Gm08	6911534	A	A	A	A	A	A	A	A	A	A	A	A	A	A	A	A	A	A	A
Gm08	6911553	G	G	G	G	G	G	G	G	G	G	G	G	G	G	G	G	G	G	C
Gm08	6911573	G	G	G	G	G	G	G	G	G	G	G	G	G	G	G	G	G	G	A
Gm08	6911685	T	A	T	T	T	T	A	T	A	T	A	T	T	T	T	T	T	T	A
Gm08	6911780	T	T	T	T	T	T	T	T	T	T	T	T	T	T	T	T	T	T	T
Gm08	6911922	C	S	C	C	C	C	-	C	-	C	-	C	C	C	C	C	C	C	C
Gm08	6912048	C	C	-	C	C	C	-	S	-	-	S	C	C	C	C	-	C	C	C
Gm08	6912144	C	-	-	-	Y	-	T	-	C	Y	-	C	-	-	C	-	-	T	C
Gm08	6912145	A	A	-	-	A	-	A	-	-	W	-	T	A	A	T	-	-	A	A
Gm08	6912260	T	T	T	T	C	T	T	C	T	C	T	T	T	T	T	C	T	T	T
Gm08	6912359	A	A	A	C	A	C	A	A	A	A	A	C	C	C	C	A	C	C	A
Gm08	6912416	G	G	G	-	G	T	-	G	G	G	-	T	T	T	T	G	T	T	G
Gm08	6912449	A	T	T	T	T	T	T	T	T	T	T	T	-	T	T	T	T	T	T
Gm08	6912477	G	A	A	A	A	A	A	A	A	-	A	A	A	A	-	A	A	A	A
Gm08	6912535	C	-	-	C	C	M	C	C	-	-	-	-	-	C	-	M	C	A	C
Gm08	6912536	A	T	-	A	A	W	A	A	-	-	-	-	-	A	-	W	A	T	A
Gm08	6912537	T	A	-	T	T	W	T	-	-	-	-	-	-	T	-	W	T	A	T
Gm08	6912541	C	C	-	M	M	M	A	-	C	-	-	-	-	M	-	C	C	C	C
Gm08	6912542	A	A	-	W	W	W	T	-	A	-	-	A	-	W	-	A	A	A	A
Gm08	6912544	T	T	-	Y	T	T	C	-	T	-	-	T	-	C	-	T	T	T	T
Gm08	6912606	G	G	G	A	G	A	-	G	G	G	G	A	A	A	A	G	A	A	G
Gm08	6912630	C	A	C	C	C	C	A	C	A	C	A	C	C	C	C	C	C	-	C
Gm08	6912746	T	T	T	-	-	-	T	-	T	T	T	-	Y	C	-	T	-	-	T
Gm08	6912748	T	T	T	T	T	T	T	T	T	T	T	T	T	T	T	T	T	T	T
Gm08	6912762	T	T	T	-	-	-	T	T	T	-	-	-	A	A	A	T	-	-	T
Gm08	6913399	C	C	C	C	C	C	C	C	C	C	C	C	C	C	C	C	C	C	C
Gm08	6913684	C	C	T	C	T	C	C	T	C	T	C	C	C	C	C	T	-	C	C
Gm08	6913738	T	T	T	T	T	T	T	T	T	T	T	T	T	T	T	T	T	T	T
Gm08	6914293	T	-	A	W	A	A	-	A	T	A	T	-	A	A	A	A	A	A	T
Gm08	6914544	G	G	A	A	A	A	-	A	G	-	G	A	A	A	A	A	A	A	G
Gm08	6914868	C	C	C	A	C	A	C	C	C	C	C	-	-	-	-	C	C	-	C
Gm08	6914903	T	T	T	A	T	-	T	T	T	T	T	A	-	-	-	T	T	-	T
Gm08	6914905	C	C	C	T	C	-	C	C	C	C	C	T	T	T	-	C	C	-	C
Gm08	6914999	T	T	T	G	T	G	-	T	T	T	T	G	G	G	G	T	G	G	T
Gm08	6915209	A	G	A	A	G	A	A	G	A	G	A	A	A	A	A	G	G	A	A
Gm08	6915210	T	C	C	C	C	C	T	C	T	C	T	C	C	C	C	C	C	C	T
Gm08	6915434	A	A	G	G	A	G	A	A	A	A	A	G	G	G	G	A	G	G	A
Gm08	6915465	A	A	G	G	A	G	A	A	A	A	A	G	G	G	G	A	G	G	A
Gm08	6915574	A	A	A	A	A	A	A	A	A	A	A	A	A	A	A	A	A	A	T
Gm08	6915768	C	C	C	Y	-	Y	C	-	Y	-	-	-	C	Y	-	-	C	-	C
Gm08	6915860	C	T	T	T	T	T	T	-	T	T	T	T	T	T	T	T	T	T	T
Gm08	6915884	T	-	T	T	C	T	-	-	-	-	C	-	T	T	T	-	T	T	T
Gm08	6915886	T	-	T	T	A	T	-	-	-	-	A	-	T	T	T	-	T	T	T
Gm08	6915889	A	-	T	T	-	T	-	-	-	-	-	-	T	T	T	-	T	T	A
Gm08	6915890	G	G	G	G	G	G	G	G	G	G	G	G	G	G	G	G	G	G	G
Gm08	6915924	C	A	A	A	A	A	-	A	A	-	A	-	A	A	-	A	A	A	A
Gm08	6915950	A	-	A	A	G	A	A	G	A	G	A	A	A	A	-	G	A	A	A
Gm08	6915976	A	-	A	G	A	G	A	A	A	A	A	G	G	G	-	A	G	-	A
Gm08	6916028	T	C	C	T	C	-	C	C	C	C	C	-	C	-	-	-	-	-	T
Gm08	6916121	G	-	-	A	A	A	G	-	-	-	G	A	-	A	-	-	-	-	G
Gm08	6916122	T	-	-	A	A	A	T	-	-	-	T	A	-	-	-	-	-	-	T
Gm08	6916160	A	-	A	G	A	G	A	A	A	A	A	-	G	G	G	-	-	-	A
Gm08	6916166	G	-	G	A	G	A	G	G	G	G	G	-	A	A	A	G	-	-	G
Gm08	6916194	G	-	G	A	G	A	G	G	G	G	G	-	A	A	A	G	-	-	G
Gm08	6916196	A	-	G	A	G	G	-	G	G	G	G	-	G	A	A	G	-	-	A
Gm08	6916201	A	-	G	G	G	G	-	G	G	G	G	-	G	G	G	G	-	-	A
Gm08	6916235	T	G	G	G	G	G	-	G	G	-	G	G	G	G	-	G	G	G	T
Gm08	6916267	T	C	C	C	C	C	-	C	C	-	C	C	C	C	-	C	-	C	C
Gm08	6916274	A	-	T	T	T	T	-	T	T	-	T	T	T	-	-	T	-	T	T
Gm08	6916291	C	C	C	A	C	A	-	C	C	-	C	A	A	A	-	C	-	A	C
Gm08	6916313	C	T	T	T	-	T	-	-	T	-	T	T	T	T	-	T	-	-	C
Gm08	6916315	G	C	C	C	-	C	-	-	C	-	C	C	C	C	-	C	-	-	C
Gm08	6916333	G	G	G	G	G	G	G	G	G	G	G	G	G	G	G	G	G	G	G
Gm08	6916334	T	-	C	-	-	-	-	-	C	-	C	C	-	C	-	-	-	-	T
Gm08	6916378	T	-	-	A	-	-	-	-	-	-	-	-	-	-	-	A	-	-	T
Gm08	6916414	G	-	A	A	-	A	-	-	-	-	A	-	A	-	A	A	-	-	G
Gm08	6916434	T	-	C	C	-	C	-	-	-	-	-	-	C	-	C	C	-	-	T
Gm08	6916436	G	G	G	G	G	G	G	G	G	G	G	G	G	G	G	G	G	G	G
Gm08	6916439	T	T	T	T	T	T	T	T	T	T	T	T	T	T	T	T	T	T	T
Gm08	6916456	A	G	-	G	-	G	-	G	-	-	G	-	G	G	G	G	G	-	A
Gm08	6916480	C	A	A	A	-	A	-	A	-	-	A	-	A	A	A	A	A	-	A
Gm08	6916505	C	C	C	T	C	T	-	C	C	-	C	T	T	T	T	C	T	-	C
Gm08	6916519	A	C	C	C	C	C	-	C	C	-	C	C	C	C	-	C	C	-	A
Gm08	6916536	G	A	G	G	A	G	-	-	A	-	A	G	G	G	-	A	G	-	G
Gm08	6916637	G	A	-	A	A	A	A	A	A	A	A	A	A	A	A	A	A	A	A
Gm08	6916684	G	A	A	A	A	A	A	A	A	A	A	A	A	A	A	A	-	A	G
Gm08	6916751	C	C	C	C	C	C	C	C	C	C	C	C	C	C	C	C	C	C	C
Gm08	6916830	A	A	A	A	A	A	A	A	A	A	A	A	A	A	A	A	A	A	A
Gm08	6916838	A	-	-	T	A	-	A	-	-	-	A	-	T	-	-	A	T	-	A
Gm08	6916906	C	-	C	A	C	A	-	C	-	-	-	-	-	A	-	-	-	-	C
Gm08	6916950	T	C	T	T	C	T	C	-	C	C	C	T	T	T	T	C	T	-	C
Gm08	6916960	C	C	C	A	C	A	C	-	C	C	C	A	A	A	A	C	A	-	C
Gm08	6916981	A	G	G	G	G	G	G	-	G	G	G	G	G	G	G	G	G	-	A
Gm08	6917019	A	A	A	T	A	T	A	A	A	A	A	T	T	T	T	A	T	-	A
Gm08	6917039	T	G	G	G	G	G	G	G	G	G	-	G	G	G	G	G	G	-	T
Gm08	6917107	C	-	C	C	A	C	C	-	C	A	C	C	C	C	C	A	C	-	C
Gm08	6917117	A	-	A	A	G	A	A	-	A	G	A	A	A	A	A	G	A	-	A
Gm08	6917120	G	-	G	T	G	T	G	-	G	G	G	T	T	T	T	G	T	-	G
Gm08	6917180	A	A	-	A	-	-	-	-	-	-	T	-	T	A	-	-	-	-	A
Gm08	6917181	T	T	-	-	-	-	-	-	-	-	-	-	A	T	-	-	A	-	T
Gm08	6917189	A	A	A	A	A	A	A	A	A	A	A	A	A	A	A	A	A	A	A
Gm08	6917237	A	A	A	A	A	A	G	-	G	A	-	A	A	A	A	A	A	A	A
Gm08	6917247	C	A	A	A	A	A	A	-	A	A	-	A	A	M	A	A	A	A	C
Gm08	6917256	T	-	G	G	G	G	G	-	G	G	-	G	G	K	G	G	G	G	T
Gm08	6917276	C	-	-	T	T	T	-	-	T	T	-	-	-	C	-	T	-	T	C
Gm08	6917285	G	-	A	-	A	A	-	-	A	A	-	-	-	G	-	-	-	-	G
Gm08	6917292	A	-	C	C	-	C	-	-	C	C	-	C	-	M	-	-	-	-	A
Gm08	6917340	T	-	G	G	-	G	G	G	G	-	G	G	G	G	G	G	G	G	T
Gm08	6917391	T	T	T	T	T	T	T	T	T	T	T	T	T	T	T	T	T	T	T
Gm08	6917392	C	-	A	-	-	A	A	-	C	-	-	-	A	A	-	A	-	A	C
Gm08	6917393	T	T	T	T	T	T	T	T	T	T	T	T	T	T	T	T	T	T	T
Gm08	6917394	T	-	T	-	-	T	T	-	W	-	A	-	T	T	-	T	-	A	T
Gm08	6917400	T	-	A	T	T	A	-	-	T	-	T	-	T	-	-	-	-	T	T
Gm08	6917445	G	-	G	G	T	G	T	-	T	T	T	-	G	G	G	T	G	G	G
Gm08	6917476	T	G	G	G	G	G	G	-	G	G	G	G	G	G	G	G	G	G	T
Gm08	6917498	T	T	T	T	T	T	-	-	A	T	A	T	T	T	T	T	T	T	T
Gm08	6917513	G	A	A	A	-	A	-	-	A	-	A	A	A	A	A	A	-	A	G
Gm08	6917549	A	-	-	-	-	A	-	-	W	-	A	-	W	-	-	A	-	A	A
Gm08	6917552	G	-	-	-	G	C	-	-	G	-	C	-	G	-	-	G	-	-	G
Gm08	6917554	T	-	-	-	T	G	-	-	T	-	G	-	T	-	-	T	-	-	T
Gm08	6917629	G	-	-	-	-	A	-	-	A	-	-	-	-	-	-	-	-	A	G
Gm08	6917630	A	-	-	-	-	T	-	-	-	-	-	-	-	-	-	-	-	T	A
Gm08	6917641	A	A	A	A	A	A	A	A	A	A	A	A	A	A	A	A	A	A	A
Gm08	6917642	G	G	G	G	G	G	G	G	G	G	G	G	G	G	G	G	G	G	G
Gm08	6917653	T	T	T	T	T	T	T	T	T	T	T	T	T	T	T	T	T	T	T
Gm08	6917660	G	A	A	A	A	G	A	-	A	-	-	-	A	-	-	-	-	-	G
Gm08	6917684	T	A	A	A	A	W	A	-	A	-	-	-	A	A	A	A	A	A	T
Gm08	6917781	T	-	-	-	A	A	-	-	T	-	T	-	-	-	-	A	-	-	T
Gm08	6917806	G	-	-	-	-	-	-	-	T	-	T	-	-	-	-	T	-	-	G
Gm08	6917809	G	-	-	-	-	-	-	-	A	-	-	-	-	-	-	A	-	-	G
Gm08	6917828	T	-	-	-	-	G	G	-	G	-	-	-	-	G	-	G	-	-	T
Gm08	6917831	T	-	-	-	-	C	C	-	C	-	-	C	-	C	-	C	-	C	T
Gm08	6917842	T	C	C	-	-	C	C	-	C	-	C	C	C	C	-	C	C	C	T
Gm08	6917875	T	G	G	G	G	G	G	G	G	G	G	-	G	G	G	G	G	G	G
Gm08	6917963	T	T	T	T	T	T	G	T	G	T	G	T	T	T	T	T	T	T	G
Gm08	6917971	C	C	C	T	C	T	C	C	C	C	C	-	T	T	T	C	T	T	C
Gm08	6917973	G	G	T	G	G	G	K	G	G	G	G	-	G	G	G	G	G	G	G
Gm08	6918020	G	G	G	G	G	G	G	G	G	G	G	G	G	G	G	G	G	G	A
Gm08	6918021	C	C	C	T	C	T	-	C	C	C	C	T	T	T	T	C	T	T	C
Gm08	6918051	T	C	C	C	-	C	-	-	C	C	C	-	C	C	C	C	-	C	T
Gm08	6918054	T	C	C	C	-	C	-	-	C	C	-	-	C	C	C	C	-	C	T
Gm08	6918083	T	-	-	C	-	C	-	-	-	C	-	-	C	C	C	-	-	-	T
Gm08	6918084	T	-	-	C	-	-	-	-	-	C	-	-	C	C	C	-	-	-	T
Gm08	6918105	G	C	-	C	-	-	-	C	-	-	-	C	C	C	-	-	-	-	G
Gm08	6918112	T	C	-	C	-	-	-	C	-	-	-	C	-	C	-	-	-	-	T
Gm08	6918135	A	A	A	A	A	A	A	A	A	A	A	A	A	A	A	A	A	A	A
Gm08	6918136	G	-	-	T	-	-	-	-	-	-	-	-	-	T	-	-	-	-	G
Gm08	6918141	T	T	T	T	T	T	T	T	T	T	T	T	T	T	T	T	T	T	T
Gm08	6918145	C	C	C	C	C	C	C	C	C	C	C	C	C	C	C	C	C	C	C
Gm08	6918148	G	G	G	G	G	G	G	G	G	G	G	G	G	G	G	G	G	G	G
Gm08	6918150	G	G	G	G	G	G	G	G	G	G	G	G	G	G	G	G	G	G	G
Gm08	6918152	G	G	G	G	G	G	G	G	G	G	G	G	G	G	G	G	G	G	G
Gm08	6918161	G	-	-	A	A	A	-	-	-	-	A	-	A	-	-	-	A	A	G
Gm08	6918162	G	-	-	A	G	A	-	-	-	-	G	-	A	-	-	G	A	A	G
Gm08	6918173	C	-	-	T	T	T	-	-	-	T	T	T	T	T	T	T	T	T	C
Gm08	6918190	C	-	-	C	-	C	-	-	-	Y	C	C	C	C	C	T	C	C	C
Gm08	6918200	C	-	-	C	-	C	-	T	C	Y	-	C	C	C	C	T	C	C	C
Gm08	6918208	A	G	-	G	-	G	-	G	G	G	-	G	G	G	G	G	G	G	G
Gm08	6918271	G	G	G	G	G	G	G	G	G	G	G	G	G	G	G	G	G	G	G
Gm08	6918281	A	T	A	A	T	A	A	T	A	-	A	A	A	A	A	T	A	A	A
Gm08	6918336	A	G	G	G	G	G	G	G	G	G	G	G	G	G	G	G	G	-	G
Gm08	6918357	T	A	A	A	A	A	A	A	A	A	A	A	A	A	A	A	A	-	T
Gm08	6918381	G	-	-	-	A	A	-	-	-	-	A	-	-	-	-	-	A	-	G
Gm08	6918451	C	-	-	T	T	T	-	T	-	T	-	-	T	T	-	T	T	-	C
Gm08	6918454	A	-	-	C	C	C	-	-	-	C	-	-	C	C	-	C	C	-	A
Gm08	6918470	T	-	-	A	-	-	-	-	-	-	-	-	-	A	-	-	A	-	T
Gm08	6918471	A	A	A	A	A	A	A	A	A	A	A	A	A	A	A	A	A	A	A
Gm08	6918475	T	T	T	T	T	T	T	T	T	T	T	T	T	T	T	T	T	T	T
Gm08	6918488	C	-	-	-	-	-	-	G	G	-	-	-	-	-	G	G	-	-	C
Gm08	6918507	T	-	-	-	-	-	-	T	T	T	-	C	C	C	C	T	-	-	T
Gm08	6918531	T	-	-	-	C	-	-	C	C	C	C	C	C	C	C	C	-	C	T
Gm08	6918533	G	-	-	-	A	-	-	A	G	A	G	G	G	G	G	A	-	G	G
Gm08	6918553	T	T	-	-	T	C	-	T	T	T	T	C	C	C	C	T	-	C	T
Gm08	6918711	C	T	-	T	-	T	T	-	T	-	T	T	T	T	T	T	-	-	C
Gm08	6918768	A	G	G	G	G	G	G	G	-	G	G	G	G	G	G	G	G	-	A
Gm08	6918840	C	-	A	-	-	A	A	-	A	-	A	A	-	A	-	A	-	A	C
Gm08	6918851	G	-	T	-	T	T	T	-	T	-	T	T	-	T	-	T	-	T	T
Gm08	6918879	G	G	-	-	G	A	G	G	G	-	G	-	A	-	-	G	-	-	G
Gm08	6918880	A	A	-	-	A	T	A	A	A	-	A	-	T	-	-	A	-	-	A
Gm08	6919128	T	T	T	T	T	T	T	T	T	T	T	T	T	T	T	T	T	T	T
Gm08	6919157	G	-	G	-	-	-	-	-	G	-	-	-	S	S	-	G	G	-	G
Gm08	6919179	A	G	G	-	-	G	-	-	G	-	-	-	G	G	-	G	G	-	G
Gm08	6919180	T	C	C	C	-	C	-	-	C	C	-	-	C	C	-	C	C	-	C
Gm08	6919284	C	C	-	C	C	C	T	C	T	C	T	-	C	C	C	C	C	-	T
Gm08	6919287	A	G	-	G	G	G	G	-	G	G	G	-	G	G	G	G	G	-	A
Gm08	6919291	C	T	-	Y	T	T	T	-	T	T	T	-	Y	T	T	T	T	-	C
Gm08	6919299	C	A	A	A	A	A	A	-	A	A	A	-	A	A	A	A	A	A	C
Gm08	6919352	A	G	G	G	G	G	G	-	G	-	G	G	G	G	G	G	G	G	G
Gm08	6919364	C	T	T	C	T	C	T	-	T	-	T	C	C	C	C	T	C	C	T
Gm08	6919397	T	C	T	T	C	T	T	C	-	-	T	T	T	T	T	C	T	T	T
Gm08	6919403	C	T	T	T	T	T	T	T	T	-	T	T	T	T	T	T	-	-	T
Gm08	6919408	C	C	C	A	C	A	C	C	C	-	C	A	A	A	A	C	-	-	C
Gm08	6919409	T	A	A	A	A	A	A	A	A	-	A	A	A	A	A	A	-	-	A
Gm08	6919551	T	A	A	A	A	A	A	A	A	A	A	A	A	A	A	A	A	-	A
Gm08	6919572	G	C	C	C	C	C	C	C	C	C	C	C	C	C	C	C	C	C	C
Gm08	6919608	A	T	T	T	T	T	T	T	T	T	T	T	T	T	-	T	T	T	T
Gm08	6919612	A	C	C	C	C	C	C	C	C	C	C	C	C	C	-	C	C	C	C
Gm08	6919664	C	A	A	A	A	A	A	A	A	A	A	A	A	A	A	A	A	-	A
Gm08	6919670	C	C	C	A	C	A	C	C	C	C	C	A	A	A	A	C	A	-	C
Gm08	6919684	T	A	A	A	A	A	-	A	A	A	A	A	A	A	A	A	A	-	A
Gm08	6919708	G	T	G	G	T	G	-	T	T	T	T	G	G	G	G	T	G	G	T
Gm08	6919768	T	C	C	C	C	C	-	C	C	C	C	C	C	C	C	C	C	C	C
Gm08	6919884	T	W	A	A	T	T	W	W	-	-	T	T	-	T	A	T	-	T	T
Gm08	6919885	A	W	T	-	A	A	W	W	A	-	A	A	-	A	T	A	-	A	A
Gm08	6919935	A	T	T	T	T	T	T	T	W	T	T	T	T	T	-	T	T	T	T
Gm08	6920056	C	T	-	T	T	-	T	T	T	T	T	T	T	T	-	T	T	-	T
Gm08	6920070	T	-	-	C	-	-	-	-	-	-	-	-	C	C	-	-	-	-	T
Gm08	6920071	A	-	-	C	-	-	-	-	-	-	-	-	C	C	-	-	-	-	A
Gm08	6920112	C	G	G	G	G	G	-	G	G	-	G	G	G	G	-	G	G	G	G
Gm08	6920116	C	T	T	T	T	T	-	T	T	-	T	T	T	T	-	T	T	T	T
Gm08	6920228	T	T	T	T	T	T	T	T	T	T	T	T	T	T	T	T	T	T	T
Gm08	6920235	A	A	T	-	-	-	A	-	-	-	W	A	A	T	-	W	W	T	A
Gm08	6920236	T	T	T	T	-	-	G	-	-	-	T	-	-	T	-	K	K	T	T
Gm08	6920237	A	A	A	A	-	-	T	-	-	-	A	-	-	A	-	A	W	A	A
Gm08	6920286	T	G	G	G	G	G	-	G	G	-	G	G	G	G	G	G	G	G	G
Gm08	6920345	T	C	C	-	C	C	C	C	C	-	-	C	C	C	C	C	-	C	C
Gm08	6920346	C	A	A	-	A	A	A	A	A	-	-	A	A	A	A	A	-	A	A
Gm08	6920540	T	A	A	A	-	A	A	A	A	-	A	A	A	A	A	A	A	A	T
Gm08	6920608	A	C	A	A	A	A	A	A	A	A	A	A	A	A	A	M	A	A	A
Gm08	6920609	T	A	T	T	T	T	T	T	T	T	T	T	T	T	T	W	T	T	T
Gm08	6920683	G	-	-	-	-	-	-	-	A	-	A	-	G	A	-	-	-	A	G
Gm08	6920684	A	-	-	-	-	-	-	-	G	-	G	-	A	-	-	-	-	G	A
Gm08	6920703	C	T	-	T	-	T	-	-	T	-	T	-	T	-	-	-	T	T	C
Gm08	6920721	C	G	G	G	G	G	-	-	G	-	G	-	G	G	-	-	G	G	C
Gm08	6920733	C	T	T	T	T	T	T	-	T	-	T	T	T	T	-	-	T	T	C
Gm08	6920742	A	A	A	A	A	A	G	-	G	-	G	A	A	A	-	A	A	A	A
Gm08	6920778	T	T	T	T	A	T	T	T	T	-	T	T	T	T	T	A	T	T	T
Gm08	6920779	C	T	T	T	-	T	T	T	T	-	T	T	T	T	T	-	T	T	C
Gm08	6920820	C	T	T	T	T	T	T	T	T	T	T	T	T	T	T	-	-	T	C
Gm08	6920828	G	T	T	T	T	T	T	T	T	T	T	T	T	T	T	-	-	T	G
Gm08	6920829	G	G	G	A	G	A	G	G	G	G	G	A	A	A	A	-	-	A	G
Gm08	6920869	A	A	A	C	A	C	A	-	A	A	A	C	C	C	C	A	-	-	A
Gm08	6921086	A	A	A	A	-	A	G	A	G	A	G	A	A	A	A	A	A	A	G
Gm08	6921218	C	C	C	C	C	C	C	C	C	C	C	C	C	C	C	C	C	C	C
Gm08	6921279	A	T	A	A	T	A	A	T	A	T	A	A	A	A	A	T	A	A	A
Gm08	6921399	T	G	T	T	-	T	T	G	T	G	T	T	T	T	T	G	T	T	T
Gm08	6921679	G	G	G	G	G	G	G	G	G	G	G	G	G	G	G	G	G	G	G
Gm08	6921704	T	T	-	-	-	T	-	-	A	-	-	-	T	A	A	-	-	W	T
Gm08	6921706	T	T	-	-	-	T	-	-	-	-	-	-	W	A	A	-	-	W	T
Gm08	6921722	T	T	T	T	T	T	T	T	T	T	T	T	T	T	T	T	T	T	T
Gm08	6921896	C	C	C	G	C	G	C	C	C	C	C	G	G	G	G	C	G	G	C
Gm08	6922173	T	C	C	C	C	C	C	C	C	C	-	C	C	-	C	C	C	C	C
Gm08	6922201	T	T	T	T	T	-	T	T	T	T	T	T	T	T	A	T	W	A	T
Gm08	6922301	C	T	C	C	T	C	C	C	C	T	C	C	C	C	C	T	C	-	C
Gm08	6922351	A	T	A	A	T	A	A	A	A	T	A	A	A	A	A	T	-	A	A
Gm08	6922414	C	T	T	T	T	T	T	T	T	T	T	T	T	T	T	T	T	T	T
Gm08	6922650	C	G	G	G	G	G	C	G	-	-	C	G	G	G	-	G	G	G	G
Gm08	6922734	C	C	C	G	C	G	-	C	C	C	C	G	G	G	G	C	G	G	C
Gm08	6923162	G	G	A	A	G	A	A	G	A	G	A	A	A	A	A	G	A	A	A
Gm08	6923181	T	T	T	C	T	C	T	T	T	T	T	C	C	C	C	T	C	C	T
Gm08	6923326	T	T	A	A	T	A	T	T	T	T	T	A	A	A	A	T	A	-	A
Gm08	6923713	C	-	C	A	-	A	C	C	C	-	-	-	A	A	A	-	A	A	C
Gm08	6923798	T	T	T	T	T	T	T	T	T	T	T	T	T	T	T	T	T	T	T
Gm08	6923807	A	A	A	A	A	A	A	A	A	A	A	A	A	A	A	A	A	A	A
Gm08	6923921	T	T	-	T	-	T	A	T	A	-	-	T	T	T	T	T	T	T	T
Gm08	6924051	G	A	A	A	A	A	A	A	A	-	A	A	A	A	A	A	A	-	A
Gm08	6924171	G	G	G	G	G	G	G	G	G	G	G	G	G	G	G	G	G	G	A
Gm08	6924527	G	G	G	G	G	G	G	T	K	T	G	G	G	G	G	G	G	-	G
Gm08	6924583	T	T	T	T	T	T	C	T	C	T	C	T	T	T	T	T	T	-	T
Gm08	6924662	A	A	T	A	A	A	A	A	A	A	A	T	A	A	-	A	-	-	T
Gm08	6924663	T	T	T	A	T	A	T	T	T	T	T	T	A	W	-	T	-	-	T
Gm08	6924739	G	G	G	G	G	G	A	G	A	G	A	G	G	G	G	G	G	G	G
Gm08	6924791	T	T	T	T	T	T	A	T	A	T	A	T	T	T	T	T	T	T	T
Gm08	6924820	C	C	T	T	C	T	-	C	T	C	T	T	T	T	T	C	T	T	C
Gm08	6924962	A	A	A	C	A	C	A	A	A	A	A	C	C	C	C	A	C	C	A
Gm08	6925146	T	T	T	T	T	T	T	T	T	T	T	T	T	T	T	T	T	T	T
Gm08	6925335	A	A	A	A	A	A	A	A	A	A	A	A	A	A	A	A	A	A	A
Gm08	6925340	G	G	G	C	G	C	G	G	G	G	G	C	C	C	C	G	C	C	G
Gm08	6925386	C	C	T	C	C	C	T	C	-	C	T	C	C	C	C	C	C	C	T
Gm08	6925580	G	G	-	G	-	G	A	G	-	G	A	G	G	G	G	G	G	G	G
Gm08	6925684	A	-	-	-	-	A	-	-	-	-	-	-	C	A	A	A	A	M	A
Gm08	6925686	T	-	-	-	-	T	-	-	-	-	-	-	A	T	T	-	T	W	T
Gm08	6925695	T	-	-	-	-	A	-	-	-	-	-	-	T	W	-	-	-	W	T
Gm08	6925697	A	-	-	-	-	T	-	-	-	-	-	-	A	W	-	-	-	W	A
Gm08	6925710	T	A	-	T	-	-	-	-	-	-	-	-	T	T	-	A	-	T	T
Gm08	6925766	A	A	G	A	A	A	G	-	G	A	G	A	A	A	A	A	A	A	A
Gm08	6925795	A	A	G	A	A	A	G	A	G	A	G	A	A	A	A	A	A	A	A
Gm08	6925912	T	T	T	T	T	T	C	T	C	T	C	T	T	T	T	T	T	T	T
Gm08	6926043	T	T	T	T	T	T	T	T	T	T	T	T	T	T	T	T	T	T	C
Gm08	6926056	G	G	G	G	G	G	G	G	G	G	G	G	G	G	G	G	G	G	A
Gm08	6926123	C	C	-	C	C	C	G	C	G	C	G	C	C	C	C	C	C	C	C
Gm08	6926138	A	A	A	A	A	A	A	A	A	A	A	A	A	A	A	A	A	A	G
Gm08	6926211	T	T	T	T	T	T	T	T	T	T	T	T	T	T	T	T	T	T	A
Gm08	6926357	A	A	A	A	A	A	A	A	A	A	A	A	A	A	A	A	A	A	G
Gm08	6926419	T	T	-	T	T	T	-	T	A	T	A	T	T	T	-	T	T	T	T
Gm08	6926583	G	G	G	G	G	G	T	G	T	G	T	-	G	G	-	G	G	G	G
Gm08	6927067	T	-	A	-	-	-	A	T	A	T	-	T	-	A	-	-	-	-	A
Gm08	6927131	A	A	A	A	A	A	A	A	A	A	A	A	A	A	A	A	A	A	A
Gm08	6927192	C	T	C	T	T	T	-	-	C	-	C	-	T	T	T	-	T	T	C
Gm08	6927217	A	A	A	A	A	A	A	A	A	A	A	A	A	A	A	A	A	A	A
Gm08	6927288	C	-	C	-	-	-	-	-	C	T	-	-	-	-	-	-	-	-	C
Gm08	6927291	T	-	T	-	-	-	-	-	T	C	-	-	-	-	-	-	-	-	T
Gm08	6927394	G	-	A	A	A	A	-	-	A	-	A	-	-	A	A	-	A	-	G
Gm08	6927622	C	T	C	C	T	Y	C	T	C	-	C	C	C	C	C	T	C	C	C
Gm08	6927649	A	G	A	G	G	G	A	G	A	-	A	G	G	G	G	-	G	-	A
Gm08	6927657	A	G	A	G	G	G	-	G	A	G	A	G	G	G	G	G	G	-	A
Gm08	6927697	C	G	C	G	G	G	C	G	-	G	C	G	G	G	G	G	G	G	C
Gm08	6927838	G	A	G	G	A	G	G	G	G	A	G	G	G	G	G	A	G	G	G
Gm08	6928234	T	A	T	T	-	T	T	-	T	A	T	T	T	T	T	A	T	T	T
Gm08	6928291	A	A	A	T	A	T	A	-	A	A	A	T	T	T	T	A	T	-	A
Gm08	6928375	T	A	T	T	A	T	T	A	T	A	T	T	T	T	T	A	T	T	T
Gm08	6928478	A	A	A	A	A	A	A	A	A	A	A	A	A	A	A	A	A	A	A
Gm08	6928545	T	C	T	T	Y	T	T	C	T	C	T	-	T	T	T	C	T	-	T
Gm08	6928663	A	A	A	A	A	A	A	A	A	A	A	A	A	A	A	A	A	A	A
Gm08	6928667	T	T	T	A	T	-	T	T	T	T	T	A	A	A	A	T	A	-	T
Gm08	6928716	C	C	C	T	C	-	C	C	C	C	C	-	T	T	-	C	-	-	C
Gm08	6928771	G	G	G	G	G	G	G	G	G	G	G	G	G	G	G	G	G	G	G
Gm08	6928821	T	T	-	-	T	-	-	T	T	T	T	-	C	C	C	T	-	-	T
Gm08	6928836	T	T	T	-	T	A	T	T	T	-	T	A	-	-	-	T	A	-	T
Gm08	6928846	A	A	A	-	A	T	A	A	A	-	A	T	T	T	T	A	T	T	A
Gm08	6928966	G	G	G	G	G	G	-	G	G	G	G	G	G	G	G	G	G	G	G
Gm08	6928971	A	A	A	G	A	G	-	A	A	A	A	G	G	G	G	A	G	G	A
Gm08	6929126	G	G	G	C	G	C	G	G	-	G	G	C	C	C	C	G	C	C	G
Gm08	6929162	G	C	G	C	C	C	-	C	G	C	G	C	C	C	C	C	C	C	G
Gm08	6929230	T	G	T	T	G	T	T	G	T	G	T	T	T	T	T	G	T	T	T
Gm08	6929239	C	T	C	T	T	T	C	T	C	T	C	T	T	T	T	T	T	C	C
Gm08	6929271	C	C	C	C	C	C	C	C	C	C	C	C	C	C	C	C	C	C	G
Gm08	6929283	A	-	A	A	T	A	A	T	A	T	A	A	A	A	A	-	A	A	A
Gm08	6929303	A	-	A	A	-	A	A	T	A	T	A	A	A	A	A	-	A	A	A
Gm08	6929326	A	A	A	A	A	A	A	A	A	A	A	A	A	A	A	A	A	A	A
Gm08	6929329	A	A	A	A	A	A	A	A	A	A	A	A	A	A	A	A	A	A	A
Gm08	6929331	T	T	T	T	T	T	T	T	T	T	T	T	T	T	T	T	T	T	T
Gm08	6929340	G	T	G	G	-	G	G	-	G	-	G	G	G	G	G	T	G	G	G
Gm08	6929359	G	A	G	G	-	G	-	-	G	-	G	G	G	G	-	A	G	G	G
Gm08	6929372	C	T	C	C	-	C	-	C	C	-	C	C	C	C	-	T	C	C	C
Gm08	6929428	A	G	A	A	G	A	A	G	A	G	A	A	A	A	A	G	A	A	A
Gm08	6929460	G	C	G	G	C	G	G	-	G	C	G	G	G	G	G	C	G	G	G
Gm08	6929469	G	-	G	G	A	G	G	-	G	A	G	G	G	G	G	A	G	G	G
Gm08	6929475	T	-	C	C	C	C	C	-	C	C	C	C	C	C	C	C	C	C	T
Gm08	6929516	T	C	T	T	C	T	T	C	T	-	T	T	T	T	T	C	T	T	T
Gm08	6929527	A	A	A	A	A	A	A	A	A	A	A	A	A	A	A	A	A	A	A
Gm08	6929563	G	A	G	G	A	G	G	A	G	-	G	G	G	G	G	A	G	G	G
Gm08	6929566	T	T	T	T	T	T	T	T	T	T	T	T	T	T	T	T	T	T	T
Gm08	6929569	A	G	G	G	G	G	G	G	G	-	G	G	G	G	G	G	G	G	G
Gm08	6929637	A	-	A	A	-	A	A	-	A	-	A	A	A	A	A	G	A	A	A
Gm08	6929665	T	-	T	T	-	T	T	-	T	-	T	T	T	T	T	C	T	T	T
Gm08	6929666	C	-	C	C	-	C	C	-	C	-	C	C	C	C	C	T	C	T	C
Gm08	6929682	A	-	A	C	-	C	A	-	A	-	A	C	C	C	C	C	C	C	A
Gm08	6929688	C	-	C	T	-	T	C	-	C	-	C	T	T	T	T	C	T	T	C
Gm08	6929693	T	T	T	T	T	T	T	T	T	T	T	T	T	T	T	T	T	T	T
Gm08	6929714	A	-	A	G	-	G	A	-	A	-	A	G	G	G	G	G	G	G	A
Gm08	6929716	T	T	T	T	T	T	T	T	T	T	T	T	T	T	T	T	T	T	T
Gm08	6929731	A	A	A	A	A	A	A	A	A	A	A	A	A	A	A	A	A	A	A
Gm08	6929739	C	C	C	C	C	C	C	C	C	C	C	C	C	C	C	C	C	C	C
Gm08	6929745	G	-	G	A	-	A	G	-	G	-	G	A	A	A	A	-	-	A	G
Gm08	6929754	A	A	A	A	A	A	A	A	A	A	A	A	A	A	A	A	A	A	A
Gm08	6929762	G	G	G	G	G	G	G	G	G	G	G	G	G	G	G	G	G	G	G
Gm08	6929763	T	T	T	T	T	T	T	T	T	T	T	T	T	T	T	T	T	T	T
Gm08	6929768	C	C	C	C	C	C	C	C	C	C	C	C	C	C	C	C	C	C	C
Gm08	6929781	G	G	G	G	G	G	G	G	G	G	G	G	G	G	G	G	G	G	G
Gm08	6929787	C	-	C	-	-	T	C	-	C	-	C	-	-	T	T	-	T	-	C
Gm08	6929792	A	A	A	A	A	A	A	A	A	A	A	A	A	A	A	A	A	A	A
Gm08	6929799	A	-	A	G	-	G	A	-	A	-	A	-	G	G	G	-	G	G	A
Gm08	6929808	T	T	T	T	T	T	T	T	T	T	T	T	T	T	T	T	T	T	T
Gm08	6929813	G	G	G	G	G	G	G	G	G	G	G	G	G	G	G	G	G	G	G
Gm08	6929824	G	G	G	G	G	G	G	G	G	G	G	G	G	G	G	G	G	G	G
Gm08	6929826	C	C	C	C	C	C	C	C	C	C	C	C	C	C	C	C	C	C	C
Gm08	6929831	A	-	R	A	-	A	G	-	G	-	G	A	A	A	A	G	A	A	A
Gm08	6929867	C	T	C	C	-	C	C	T	C	-	C	C	C	C	C	T	C	C	C
Gm08	6929881	G	G	G	A	-	A	G	-	G	-	G	A	A	A	-	G	A	A	G
Gm08	6929907	G	G	G	G	G	G	G	G	G	G	G	G	G	G	G	G	G	G	G
Gm08	6930095	C	T	C	C	T	C	C	T	C	T	C	C	C	C	C	T	C	C	C
Gm08	6930175	A	A	A	A	A	A	A	A	A	A	A	A	A	A	A	A	A	A	A
Gm08	6930177	A	A	A	A	A	A	A	A	A	A	A	A	A	A	A	A	A	A	A
Gm08	6930178	A	A	A	A	A	A	A	A	A	A	A	A	A	A	A	A	A	A	A
Gm08	6930310	T	C	T	T	C	T	T	C	T	C	T	T	T	T	T	C	T	T	T
Gm08	6930355	A	C	A	A	C	A	A	C	A	-	A	A	A	A	A	C	A	A	A
Gm08	6930382	T	A	T	A	A	A	T	A	T	-	T	A	A	A	A	A	A	A	T
Gm08	6930455	C	A	C	C	A	C	C	A	C	A	C	C	C	C	C	A	C	-	C
Gm08	6930466	T	G	T	T	G	T	T	-	T	G	T	T	T	T	-	G	T	-	T
Gm08	6930579	C	C	C	C	C	C	C	C	C	C	C	C	C	C	C	C	C	C	C
Gm08	6930650	G	G	G	G	G	G	G	G	G	G	G	G	G	G	G	G	G	G	G
Gm08	6931600	T	K	T	T	T	T	T	-	T	T	T	T	T	T	T	T	T	T	T	Glyma08g09720.1	mRNA	6930741	6935845	+
Gm08	6931798	C	T	T	T	T	T	T	T	T	-	T	T	T	T	T	T	T	T	T	Glyma08g09720.1	mRNA	6930741	6935845	+	Exon	6931690	6931911
Gm08	6932057	C	C	C	C	C	C	-	C	T	C	T	C	C	C	C	C	C	C	C	Glyma08g09720.1	mRNA	6930741	6935845	+	Exon	6932027	6932077
Gm08	6932408	A	A	A	A	A	A	A	A	A	A	A	A	A	A	A	A	A	A	A	Glyma08g09720.1	mRNA	6930741	6935845	+
Gm08	6932440	C	C	C	T	C	T	C	C	C	C	C	T	T	T	T	C	T	-	C	Glyma08g09720.1	mRNA	6930741	6935845	+
Gm08	6932790	A	A	A	A	A	A	G	A	G	A	G	A	A	A	A	A	A	A	A	Glyma08g09720.1	mRNA	6930741	6935845	+
Gm08	6932885	T	T	T	T	T	T	-	-	T	T	T	T	T	T	T	T	T	T	T	Glyma08g09720.1	mRNA	6930741	6935845	+	Exon	6932802	6933062
Gm08	6933126	C	T	C	C	T	C	C	T	C	T	C	C	C	C	C	T	C	C	C	Glyma08g09720.1	mRNA	6930741	6935845	+
Gm08	6933136	C	C	C	C	C	C	C	C	C	C	C	C	C	C	C	C	C	C	C	Glyma08g09720.1	mRNA	6930741	6935845	+
Gm08	6933216	A	C	A	A	C	A	A	C	A	C	A	A	A	A	A	C	A	A	A	Glyma08g09720.1	mRNA	6930741	6935845	+
Gm08	6933307	A	G	A	A	G	A	A	G	A	G	A	A	A	A	A	G	A	A	A	Glyma08g09720.1	mRNA	6930741	6935845	+
Gm08	6933495	C	T	C	C	T	C	C	T	C	T	C	C	C	C	C	T	C	C	C	Glyma08g09720.1	mRNA	6930741	6935845	+
Gm08	6933662	C	T	C	T	-	T	C	T	C	T	C	T	T	T	T	T	T	T	C	Glyma08g09720.1	mRNA	6930741	6935845	+
Gm08	6933709	A	G	A	A	G	A	A	G	A	G	A	A	A	A	A	G	A	A	A	Glyma08g09720.1	mRNA	6930741	6935845	+
Gm08	6933795	G	T	G	G	T	G	G	T	G	T	G	G	G	G	G	T	G	G	G	Glyma08g09720.1	mRNA	6930741	6935845	+
Gm08	6933829	A	G	A	A	G	A	A	G	A	G	A	A	A	A	A	G	A	A	A	Glyma08g09720.1	mRNA	6930741	6935845	+
Gm08	6933860	G	T	G	G	T	G	G	T	G	T	G	G	G	G	G	T	G	G	G	Glyma08g09720.1	mRNA	6930741	6935845	+
Gm08	6933966	G	-	G	G	-	S	G	C	G	-	G	G	G	S	-	S	-	-	G	Glyma08g09720.1	mRNA	6930741	6935845	+
Gm08	6934300	G	G	G	G	G	G	G	G	G	G	G	G	G	G	G	G	G	G	G	Glyma08g09720.1	mRNA	6930741	6935845	+	Exon	6934030	6934399
Gm08	6934501	A	A	A	C	A	C	A	A	A	A	A	C	C	C	C	A	C	C	A	Glyma08g09720.1	mRNA	6930741	6935845	+
Gm08	6934515	G	G	G	G	G	G	C	G	C	G	C	G	G	G	-	G	G	G	G	Glyma08g09720.1	mRNA	6930741	6935845	+
Gm08	6935279	G	G	G	G	G	G	G	G	G	G	G	G	G	G	G	G	G	G	G	Glyma08g09720.1	mRNA	6930741	6935845	+	Exon	6934816	6935666
Gm08	6935307	G	A	G	G	A	G	G	A	G	A	G	G	G	G	-	A	G	G	G	Glyma08g09720.1	mRNA	6930741	6935845	+	Exon	6934816	6935666
Gm08	6935439	G	G	G	A	G	A	G	G	G	G	G	A	A	A	A	G	A	A	G	Glyma08g09720.1	mRNA	6930741	6935845	+	Exon	6934816	6935666
Gm08	6935698	G	A	G	G	A	G	G	A	G	A	G	G	G	G	G	A	G	G	G	Glyma08g09720.1	mRNA	6930741	6935845	+
Gm08	6936090	T	-	T	-	-	-	T	-	T	-	T	-	-	-	G	G	G	-	T
Gm08	6936092	T	T	T	T	-	T	T	T	T	-	T	T	T	T	A	-	W	T	T
Gm08	6936247	A	A	A	A	A	A	G	A	G	A	G	A	A	A	-	A	A	-	G
Gm08	6936315	A	G	A	G	G	G	G	G	G	G	G	G	G	G	-	G	G	G	G
Gm08	6936367	G	G	G	G	G	G	G	G	G	G	G	G	G	G	G	G	G	G	G
Gm08	6936440	A	R	A	-	-	R	A	A	A	A	A	R	R	G	-	R	G	-	A
Gm08	6936443	T	W	T	-	-	T	T	A	T	A	T	W	T	T	-	W	T	T	T
Gm08	6936770	A	G	A	A	G	A	A	G	-	G	-	-	A	A	-	G	A	A	A
Gm08	6936785	G	G	G	-	G	A	G	G	G	G	G	-	A	A	-	G	A	-	G
Gm08	6936806	G	A	G	G	A	-	G	-	G	A	G	G	G	G	-	A	-	G	G
Gm08	6936873	A	-	A	G	G	G	G	-	G	-	G	-	G	G	G	-	G	G	A
Gm08	6936875	C	-	C	A	C	A	C	-	C	-	C	-	A	A	A	-	A	A	C
Gm08	6936885	A	A	A	A	A	A	A	A	A	A	A	A	A	A	A	A	A	A	A
Gm08	6936887	A	-	A	G	-	G	A	-	A	-	A	G	G	G	G	-	G	G	A
Gm08	6936897	A	A	A	A	A	A	A	A	A	A	A	A	A	A	A	A	A	A	A
Gm08	6936915	T	T	T	T	T	T	T	T	T	T	T	T	T	T	T	T	T	T	T
Gm08	6936994	A	A	A	A	A	A	A	A	A	A	A	A	A	A	A	A	A	A	A
Gm08	6937074	T	A	T	-	A	A	T	A	T	A	T	-	T	T	-	-	-	T	T
Gm08	6937171	C	C	C	C	C	C	C	C	C	C	C	C	C	C	C	C	C	C	C
Gm08	6937207	T	C	T	T	C	T	T	C	T	C	T	T	T	T	T	C	T	-	T
Gm08	6937285	A	A	A	T	A	T	A	A	A	A	A	T	T	T	-	A	T	T	A
Gm08	6937388	C	G	C	G	G	G	C	G	C	G	C	G	G	G	G	G	G	-	C
Gm08	6937627	T	T	T	T	T	T	T	T	T	T	T	T	T	T	T	T	T	T	T	Glyma08g09730.1	mRNA	6937613	6949979	+	Exon	6937613	6937781
Gm08	6937841	T	T	T	T	T	T	C	T	C	T	C	T	T	T	-	T	T	T	C	Glyma08g09730.1	mRNA	6937613	6949979	+
Gm08	6937937	A	A	A	G	A	G	-	A	A	A	A	G	G	G	G	A	G	G	A	Glyma08g09730.1	mRNA	6937613	6949979	+
Gm08	6938012	T	G	T	T	G	T	-	G	T	G	T	T	T	T	T	G	T	T	T	Glyma08g09730.1	mRNA	6937613	6949979	+
Gm08	6938079	G	A	G	G	A	G	-	A	G	A	G	G	G	G	-	A	-	-	G	Glyma08g09730.1	mRNA	6937613	6949979	+
Gm08	6938092	G	-	G	G	G	G	-	G	G	G	-	K	G	K	-	-	-	-	G	Glyma08g09730.1	mRNA	6937613	6949979	+
Gm08	6938093	A	-	A	A	A	A	-	A	A	-	-	R	A	R	-	-	-	-	A	Glyma08g09730.1	mRNA	6937613	6949979	+
Gm08	6938099	A	-	A	A	-	W	-	A	A	-	A	A	T	W	-	-	-	A	A	Glyma08g09730.1	mRNA	6937613	6949979	+
Gm08	6938100	T	-	T	T	-	K	-	T	T	-	T	T	G	K	-	-	-	T	T	Glyma08g09730.1	mRNA	6937613	6949979	+
Gm08	6938372	C	T	C	C	T	C	C	T	C	T	C	C	C	C	C	T	C	-	C	Glyma08g09730.1	mRNA	6937613	6949979	+
Gm08	6938476	C	T	C	C	T	C	C	T	C	T	C	C	C	C	C	T	C	C	C	Glyma08g09730.1	mRNA	6937613	6949979	+
Gm08	6939366	A	-	A	A	G	A	-	G	A	G	A	A	A	A	A	G	A	A	A	Glyma08g09730.1	mRNA	6937613	6949979	+
Gm08	6939629	C	C	C	T	C	T	C	-	C	C	C	T	T	T	T	C	T	T	C	Glyma08g09730.1	mRNA	6937613	6949979	+
Gm08	6939794	G	G	G	T	G	G	G	G	G	G	G	G	G	T	T	G	G	-	G	Glyma08g09730.1	mRNA	6937613	6949979	+
Gm08	6940098	T	C	T	T	C	T	-	C	T	C	T	T	T	T	T	C	T	-	T	Glyma08g09730.1	mRNA	6937613	6949979	+
Gm08	6940200	T	T	T	G	T	G	T	T	T	-	T	G	G	G	-	T	G	G	T	Glyma08g09730.1	mRNA	6937613	6949979	+
Gm08	6940455	C	T	C	C	T	C	C	T	C	T	C	C	C	C	C	T	C	C	C	Glyma08g09730.1	mRNA	6937613	6949979	+
Gm08	6940520	C	T	C	C	T	C	C	T	C	T	C	C	C	C	-	T	C	C	C	Glyma08g09730.1	mRNA	6937613	6949979	+
Gm08	6940771	C	C	C	C	C	C	C	C	C	C	C	C	C	C	C	C	C	C	C	Glyma08g09730.1	mRNA	6937613	6949979	+
Gm08	6941134	T	A	T	T	A	T	-	A	T	A	T	T	T	T	T	A	T	T	T	Glyma08g09730.1	mRNA	6937613	6949979	+
Gm08	6941419	C	T	C	C	-	C	C	-	C	-	C	C	C	C	C	-	C	C	C	Glyma08g09730.1	mRNA	6937613	6949979	+
Gm08	6941422	T	T	T	T	T	T	T	T	T	T	T	T	T	T	T	T	T	T	T	Glyma08g09730.1	mRNA	6937613	6949979	+
Gm08	6941442	C	C	C	C	C	C	C	C	C	C	C	C	C	C	C	C	C	C	C	Glyma08g09730.1	mRNA	6937613	6949979	+
Gm08	6941581	T	A	T	T	A	T	-	A	T	A	T	T	T	T	T	A	T	T	T	Glyma08g09730.1	mRNA	6937613	6949979	+
Gm08	6941815	T	T	T	T	T	T	T	T	T	T	T	T	T	T	T	T	T	T	T	Glyma08g09730.1	mRNA	6937613	6949979	+
Gm08	6941845	T	T	T	T	T	T	T	T	T	T	T	T	T	T	T	T	T	T	T	Glyma08g09730.1	mRNA	6937613	6949979	+
Gm08	6942042	A	T	A	A	T	A	A	T	A	T	A	A	A	A	A	T	A	A	A	Glyma08g09730.1	mRNA	6937613	6949979	+
Gm08	6942156	A	A	A	T	A	T	A	A	A	-	A	T	T	T	T	A	T	T	A	Glyma08g09730.1	mRNA	6937613	6949979	+
Gm08	6942396	C	T	C	C	T	C	C	T	C	T	C	C	C	C	C	T	C	C	C	Glyma08g09730.1	mRNA	6937613	6949979	+
Gm08	6942553	T	T	T	T	T	T	T	T	T	T	T	T	T	T	T	T	T	T	T	Glyma08g09730.1	mRNA	6937613	6949979	+
Gm08	6943056	C	C	C	C	C	C	T	C	T	-	T	C	C	C	C	C	C	C	C	Glyma08g09730.1	mRNA	6937613	6949979	+	Exon	6943031	6943098
Gm08	6943253	G	G	G	G	R	G	G	G	G	A	G	G	G	G	-	G	G	G	G	Glyma08g09730.1	mRNA	6937613	6949979	+
Gm08	6943255	A	W	A	A	W	A	A	A	A	T	A	A	A	A	-	A	A	A	A	Glyma08g09730.1	mRNA	6937613	6949979	+
Gm08	6944262	T	T	T	T	T	T	T	T	T	T	T	T	T	T	T	T	T	T	C	Glyma08g09730.1	mRNA	6937613	6949979	+	Exon	6944161	6944392
Gm08	6944488	G	A	G	G	A	G	G	A	G	A	G	G	G	G	G	A	G	G	G	Glyma08g09730.1	mRNA	6937613	6949979	+
Gm08	6944641	C	T	C	C	T	C	C	T	C	T	C	C	C	C	C	T	C	-	C	Glyma08g09730.1	mRNA	6937613	6949979	+
Gm08	6944840	G	G	G	C	G	C	G	G	G	G	G	C	C	C	-	G	C	C	G	Glyma08g09730.1	mRNA	6937613	6949979	+	Exon	6944733	6945035
Gm08	6944875	C	C	C	C	C	C	C	C	C	C	C	C	C	C	C	C	C	C	T	Glyma08g09730.1	mRNA	6937613	6949979	+	Exon	6944733	6945035
Gm08	6944887	G	A	G	G	A	G	G	A	G	A	G	G	G	G	G	A	G	G	G	Glyma08g09730.1	mRNA	6937613	6949979	+	Exon	6944733	6945035
Gm08	6944896	T	C	T	T	C	T	T	C	T	C	T	T	T	T	T	C	T	T	T	Glyma08g09730.1	mRNA	6937613	6949979	+	Exon	6944733	6945035
Gm08	6945102	C	T	C	C	T	C	C	-	C	T	C	C	C	C	C	T	C	C	C	Glyma08g09730.1	mRNA	6937613	6949979	+
Gm08	6945241	C	C	C	C	C	C	C	C	C	C	C	C	C	C	C	C	C	C	C	Glyma08g09730.1	mRNA	6937613	6949979	+
Gm08	6945338	C	C	C	T	C	T	-	C	C	C	C	Y	T	T	T	C	T	T	C	Glyma08g09730.1	mRNA	6937613	6949979	+
Gm08	6945441	T	C	T	T	C	T	T	C	T	C	T	T	T	T	T	C	T	T	T	Glyma08g09730.1	mRNA	6937613	6949979	+
Gm08	6945535	T	T	T	T	T	T	T	T	T	T	T	T	T	T	T	T	T	T	T	Glyma08g09730.1	mRNA	6937613	6949979	+
Gm08	6945540	C	A	C	C	A	C	C	A	C	M	C	C	C	C	-	A	C	C	C	Glyma08g09730.1	mRNA	6937613	6949979	+
Gm08	6945617	A	G	A	A	G	A	A	G	A	-	A	A	A	A	A	G	A	A	A	Glyma08g09730.1	mRNA	6937613	6949979	+
Gm08	6945687	G	A	G	G	A	G	G	A	G	A	G	-	G	G	-	A	G	G	G	Glyma08g09730.1	mRNA	6937613	6949979	+
Gm08	6945705	A	T	A	A	T	A	A	T	A	T	A	A	A	A	A	T	A	A	A	Glyma08g09730.1	mRNA	6937613	6949979	+
Gm08	6946052	T	T	T	T	-	T	T	-	T	A	T	T	T	T	-	W	T	T	T	Glyma08g09730.1	mRNA	6937613	6949979	+
Gm08	6946149	G	A	G	G	-	G	G	A	G	A	G	G	G	G	G	A	G	G	G	Glyma08g09730.1	mRNA	6937613	6949979	+
Gm08	6946302	C	C	C	C	C	C	C	C	C	C	C	C	C	C	C	C	C	C	C	Glyma08g09730.1	mRNA	6937613	6949979	+
Gm08	6946569	G	A	G	G	A	G	G	A	G	A	G	G	G	G	G	A	G	G	G	Glyma08g09730.1	mRNA	6937613	6949979	+
Gm08	6947053	A	T	A	A	T	A	A	T	A	T	A	A	A	A	A	T	A	A	A	Glyma08g09730.1	mRNA	6937613	6949979	+
Gm08	6947212	C	-	C	-	C	C	-	C	C	-	C	C	Y	Y	-	C	-	-	C	Glyma08g09730.1	mRNA	6937613	6949979	+
Gm08	6947214	T	-	T	-	T	T	-	T	T	-	T	T	W	W	-	T	-	-	T	Glyma08g09730.1	mRNA	6937613	6949979	+
Gm08	6947661	A	C	C	C	C	C	C	C	C	C	C	C	C	C	C	C	C	C	C	Glyma08g09730.1	mRNA	6937613	6949979	+	Exon	6947592	6947798
Gm08	6947964	T	C	T	-	-	T	T	-	T	-	T	T	Y	Y	-	T	-	-	T	Glyma08g09730.1	mRNA	6937613	6949979	+
Gm08	6947967	T	T	T	T	-	T	T	-	T	-	T	-	T	W	-	A	-	-	T	Glyma08g09730.1	mRNA	6937613	6949979	+
Gm08	6948323	G	A	G	G	A	G	G	A	G	A	G	G	G	G	G	A	G	G	G	Glyma08g09730.1	mRNA	6937613	6949979	+	Exon	6948122	6948389
Gm08	6948894	T	C	T	T	C	T	T	C	T	C	T	T	T	T	T	C	T	T	T	Glyma08g09730.1	mRNA	6937613	6949979	+
Gm08	6949366	T	G	T	G	G	G	T	G	T	G	T	G	G	G	G	G	G	G	T	Glyma08g09730.1	mRNA	6937613	6949979	+
Gm08	6949548	G	G	G	-	G	G	G	-	G	G	G	C	-	C	G	-	C	-	G	Glyma08g09730.1	mRNA	6937613	6949979	+
Gm08	6949549	C	C	C	-	C	C	C	T	C	C	C	T	-	T	C	-	T	-	C	Glyma08g09730.1	mRNA	6937613	6949979	+
Gm08	6949550	T	-	T	-	T	Y	T	C	T	T	T	C	-	C	T	-	C	-	T	Glyma08g09730.1	mRNA	6937613	6949979	+
[truncated: 8,997 more rows]
