# Supplementary material for: Identification of Novel QTL Governing Root Architectural Traits in an Interspecific Soybean Population
Source: PLoS One. 2015 Mar 10;10(3):e0120490. doi: 10.1371/journal.pone.0120490 (PMC4355624; doi:10.1371/journal.pone.0120490)
Supplement: S4 Dataset — (XLSX) [file pone.0120490.s004.xlsx]

## Sheet: Sheet3
S4 Dataset. List of genes identified within the QTL region on chromosme 8 with non-synonymous SNPs in wild soybean accessions
Gene	Description	Genomic Position (Mb)	Change in Aminoacid in soja accession (PI 407162)	Presence of conserved Non-Syn SNPs in other wild soybean accessions #
Glyma08g09450	Cytochrome P450	6754440	Glycine to Serine (C-T)	W03,W07,W09,W11,W12,W13,W14,W17,IT182932
Glyma08g09460	Cytochrome P450	6760404 6761679 6762480	Arginine to Leucine (C-A) Alanine to Serine (C-A) Proline to Leucine (G-A)	N/A N/A N/A
Glyma08g09510	Leucine rice repeat domain	6784650 6785144 6786410	Glutamic Acid to Valine (A-T) Tryptophan to Arginine (T-C) Leucine to Serine (T-C)	W01,W04,W06,W08,W10,IT182932 All wild soybean accessions All wild soybean accessions
Glyma08g09540	Dihydrouridine synthase	6798835 6798840	Serine to Arginine (A-W) Threonine to Serine (T-W)	N/A N/A
Glyma08g09560	Unknown	6805228 6805318 6805437 6805506 6805515 6805532	Alanine to Threonine (G-A) Lysine to Glutamic acid (A-G) Histidine to Arginine (A-G) Threonine to Methionine (C-T) Proline to Glutamine (C-A) Isoleucine to valine (A-G)	N/A W03,W04,W05, W06, W08,W10,W11,W12,W13, W14,W15,W16,W17,IT182932 N/A N/A N/A N/A
Glyma08g09590	C2H2 (ZN) transcription factor	6812917 6812954 6812985 6813206	Cysteine to Tyrosine (G-A) Serine to Arginine (T-A) Alanine to Threonine (G-A) Leucine to Phenylalanine (A-T)	W02,W03,W05, W07, W11,W12,W13,W14, W16,W17 W02,W03,W05, W07, W11,W12,W13,W14, W16,W17 N/A N/A
Glyma08g09630	C3H type 1 transcription factor	6841376	Valine to Isoleucine(G-A)	W02 ,W07
Glyma08g09640	Unknown	6850064	Valine to Glutamic acid (A-T)	W02
Glyma08g09650	Glutamate decarboxylase/sphingosine phosphate lyase	6859460 6859614 6859619 6859656 6859824 6859857 6859910	Valine to Alanine (A-R) Leucine to Isoleucine (G-K) Serine to Isoleucine(C-M) Arginine to Serine (G-K) Aspartic Acid to Asparagine (C-Y) Lysine to Glutamic acid (T-Y) Asparagine to Serine (T-C)	N/A N/A N/A N/A N/A N/A W03,W05,W11,W12,W13,W14,W16,W17
Glyma08g09660	Glutamate decarboxylase/sphingosine phosphate lyase	6864705 6864709 6864750 6864757 6864780 6865055 6866072	Valine to Alanine (A-R) Methionine to Leucine (T-W) Proline to Histidine (G-K) Leucine to Valine (A-M) Asparagine to Isoleucine (T-W) Stop codon gained (G-K) Isoleucine to Asparagine (A-T)	W05,W16 N/A N/A N/A N/A N/A N/A
Glyma08g09680	Major facilitator family	6886727	Valine to Alanine (T-C)	N/A
Glyma08g09720	K+ potassium transporter	6931798	Serine to Leucine (C-T)	All wild soybean accessions except W09
Glyma08g09730	Sodium/hydrogen exchanger	6947661	Isoleucine to Leucine(A-C)	All wild soybean accessions
Glyma08g09760	C2H2-type Zn-finger protein	6984795 6985097	Alanine to Threonine (C-T) Serine to Leucine (G-A)	All wild soybean accessions IT182932
Glyma08g09780	GAGA binding protein-like family	6997739	Serine to Leucine (C-T)	N/A
Glyma08g09810	Putative zinc transporter	7016380	Histidine to Proline (T-G)	N/A
Glyma08g09820	Iron/ascorbate family oxidoreductases	7024120 7024141	Aspartic Acid to Asparagine (C-T) Aspartic Acid to Tyrosine (A-T)	IT182932 IT182932
Glyma08g09830	Pentatricopeptide repeat-containing protein	7032007	Isoleucine to Leucine(T-A)	N/A
Glyma08g09860	Serine/threonine protein kinase	7044813	Lysine to Glutamic acid (A-G)	W01,W02,W04,W07,W08,W09,W10,W15,IT182932
Glyma08g09870	Phosphatase family	7053184 7053628	Threonine to Arginine (G-C) Alanine to Glutamic acid (G-T)	W01,W02,W03,W04,W05,W07,W08,W10,W11,W12,W13,W15,W16,W17,IT182932 All wild soybean accessions except W06
Glyma08g09880	Calcineurin like phosphoesterase	7067153 7070526	Glycine to valine (C-A) Start codon gained (T-C)	N/A All wild soybean accessions
Glyma08g13870	Thioredoxin-related	10109196	Proline to Serine (G-A)	W12,IT182932
Glyma08g13880	Ricin type lectin	10116360	Glycine to Aspartic acid (C-T)	IT182932
Glyma08g13950	Ceramidase	10153081 10153511	Serine to Proline (A-G) Leucine to Phenylalanine (G-A)	N/A N/A
Glyma08g13980	Eukaryotic initiation factor 4B	10172600 10172601	Aspartic Acid to Asparagine (G-A) Aspartic Acid to Valine (A-T)	W01,W02,W03,W04,W07,W08,W11,W12,W13,W14,W15,W16,W17,IT182932 N/A
Glyma08g13990	GDSL like lipase	10179677	Lysine to Methionine (A-T)	N/A
Glyma08g14130	Homeobox domain TF	10269720	Phenylalanine to Leucine (C-A)	N/A
Glyma08g14150	Unknown	10274672 10274746	Leucine to Phenylalanine (G-A) Arginine to Lysine (C-T)	N/A W09
Glyma08g14220	tRNA cytosine-5-methylases and related	10345026 10349981	Start codon gained (C-T) Serine to Proline (T-C)	All wild soybean accessions except IT182932 W01,W02,W03,W04,W06,W07,W08,W09,W11,W12,W13,W14,W15
Glyma08g14370	Myotrophin and similar proteins	10449051 10449692	Cysteine to Arginine (A-G) Serine to Tyrosine (G-T)	All wild soybean accessions except W09 All wild soybean accessions except W09
Glyma08g14380	Mitochondrial solute carrier protein	10457119	Glutamine to Lysine (G-T)	IT182932
Glyma08g14410	NPH3 family	10473919	Glutamine to Glutamic acid (C-G)	W02,W03,W06,W07,W11,W13
Glyma08g14450	Unknown	10490593 10491047	Methionine to Lysine (A-T) Leucine to Proline (A-G)	W10 W01,W02,W03,W05,W06,W07,W09,W10,W11,W13,W15,W16,W17,IT182932
Glyma08g14500	TPR transcription factor	10530335 10532042	Glutamine to Glutamic acid (G-C) Arginine to Leucine (C-A)	W01,W04,W05,W08,W15,W16,IT182932 N/A
Glyma08g14520	Sugar transporter	10544610	Stop codon lost	N/A
Glyma08g14560	TPR transcription factor	10564530 10564722 10564723	Glycine to Alanine (C-G) Alanine to Aspartic acid (G-T) Alanine to Threonine (C-T)	W06,W09 W09 W09
Glyma08g14570	Putative cytochrome C oxidase assembly protein	10569654	Start codon gained ()	W03,W05,W06,W09,W11,W13,W14,W16,W17
Glyma08g14590	Trehalose 6 phosphate synthase	10609671	Histidine to Glutamine (A-T)	IT182932
Glyma08g14610	Unknown	10652142	Arginine to Cysteine (G-A)	W09, W12
Glyma08g14620	Protein of unknown function	10655177 10655412 10657979 10658528	Valine to Alanine (A-G) Tyrosine to Aspartic acid (A-C) Proline to Alanine (G-C) Histidine to Tyrosine (G-A)	W05,W09,W12,W16,W17 W05,W12,W16,W17 W05,W09,W12,W16,W17 W05,W09,W12,W16,W17
Glyma08g14640	Inositol polyphosphate 5-phosphatase and related proteins	10665750 10668562 10668725	Proline to Leucine (G-A) Threonine to Alanine (T-Y) Isoleucine to Methionine (G-C)	N/A N/A W01,W04,W05,W06,W08,W09,W12,W15,W16,W17
Glyma08g14650	Phosphoglycerate mutase	10674082	Proline to Alanine (G-C)	W01,W04,W05,W06,W08,W09,W12,W15,W16,W17,IT182932
Glyma08g14690	Domain of unknown function	10701953	Asparagine to Histidine (A-C)	N/A
# Wild soybean accessions details can be found in Kim et al. (47) and Lam et al. (48)
